# Supplementary material for: Platelet-Rich Plasma (PRP) Mitigates Silver Nanoparticle (AgNP)-Induced Pulmonary Fibrosis via iNOS/CD68/CASP3/TWIST1 Regulation: An Experimental Study and Bioinformatics Analysis
Source: Int J Mol Sci. 2025 Jul 15;26(14):6782. doi: 10.3390/ijms26146782 (PMC12294963; doi:10.3390/ijms26146782)
Supplement: Supplementary file 1 [file ijms-26-06782-s001.zip]

Archive with 1 entries (1 files):
- ijms-3701432-supplementary.xlsx
