# Supplementary material for: Platelet-Rich Plasma (PRP) Mitigates Silver Nanoparticle (AgNP)-Induced Pulmonary Fibrosis via iNOS/CD68/CASP3/TWIST1 Regulation: An Experimental Study and Bioinformatics Analysis
Source: Int J Mol Sci. 2025 Jul 15;26(14):6782. doi: 10.3390/ijms26146782 (PMC12294963; doi:10.3390/ijms26146782)
Supplement: Supplementary file 1 [file ijms-26-06782-s001.zip › ijms-3701432-supplementary.xlsx]

## Sheet: Sheet 1 - DEG_results_Primary_T
DEG_results_Primary_Tumor vs. Solid_Tissue_Normal
	logFC	AveExpr	t	P.Value	adj.P.Val	B
PYCR1	3.65263	6.65722	27.3334	4.54062e-106	7.68908e-102	231.398
C16orf59	3.63565	1.93652	23.6107	1.06741e-86	1.20503e-83	186.933
FAM83A	6.28034	5.1289	21.5033	1.00584e-75	3.33978e-73	161.67
IQGAP3	3.72769	4.08923	21.2001	3.75436e-74	1.04223e-71	158.137
MND1	3.58549	0.7375	20.9307	9.314e-73	2.35408e-70	154.934
ADM2	3.38702	3.46552	20.8958	1.41171e-72	3.51558e-70	154.57
TOP2A	3.72302	6.10176	20.3234	1.27113e-69	2.79549e-67	147.614
ETV4	3.75434	4.82848	20.3106	1.4794e-69	3.21181e-67	147.519
UBE2T	3.24544	3.53757	20.2955	1.77054e-69	3.79524e-67	147.454
C9orf140	3.4681	3.63466	20.2887	1.91901e-69	4.06207e-67	147.365
ALDH18A1	1.57212	6.63193	20.2847	2.01212e-69	4.20658e-67	147.156
KIF20A	3.3881	3.59188	20.2207	4.29656e-69	8.55975e-67	146.566
E2F8	3.40577	2.21042	20.1994	5.528e-69	1.07599e-66	146.369
TMEM177	1.60071	3.31724	20.0871	2.09018e-68	4.02218e-66	145.01
UHRF1	3.3917	3.25394	19.8435	3.72493e-67	6.37151e-65	142.144
CDC20	3.7874	4.21952	19.8416	3.809e-67	6.45017e-65	142.035
CDC25C	3.93179	1.14637	19.7977	6.39927e-67	1.04197e-64	141.614
GOLM1	2.46821	7.8439	19.78	7.88334e-67	1.27139e-64	141.221
BUB1B	3.55301	3.15625	19.6365	4.28408e-66	6.84402e-64	139.717
KIF4A	4.01178	3.35715	19.5627	1.02273e-65	1.58889e-63	138.836
KIF2C	3.74842	3.65285	19.5246	1.60056e-65	2.44179e-63	138.364
NUF2	3.87843	2.69417	19.4243	5.21058e-65	7.54153e-63	137.252
OTX1	3.53867	0.920241	19.3526	1.2112e-64	1.69509e-62	136.395
DLGAP5	3.86185	3.07878	19.3301	1.57759e-64	2.17195e-62	136.13
SPAG5	3.08466	4.40762	19.1413	1.44815e-63	1.8578e-61	133.796
MMP11	5.16623	5.3057	19.119	1.88131e-63	2.35987e-61	133.464
EFNA4	2.11585	4.0782	19.11	2.09041e-63	2.60287e-61	133.463
TMEM184A	3.02934	5.07994	19.093	2.54956e-63	3.12857e-61	133.175
ORC6L	3.02387	2.23039	19.0617	3.67848e-63	4.41783e-61	133.028
CDC45	3.82685	2.37715	19.0351	5.02629e-63	5.91077e-61	132.714
COL10A1	4.6829	4.56943	19.02	6.00127e-63	7.00865e-61	132.363
EZH2	2.56645	3.69289	19.0147	6.38408e-63	7.35428e-61	132.391
SRPK1	1.49819	6.31749	18.9751	1.01432e-62	1.11645e-60	131.755
CTHRC1	3.77393	5.28685	18.975	1.01531e-62	1.11645e-60	131.784
PPP1R14B	2.04193	6.34599	18.886	2.87837e-62	3.10461e-60	130.714
PLK1	3.25933	3.94887	18.8786	3.13572e-62	3.36078e-60	130.777
HJURP	3.6903	3.08633	18.8702	3.46164e-62	3.68041e-60	130.76
B3GNT3	4.22005	4.53969	18.8459	4.59874e-62	4.77761e-60	130.335
RCC1	2.02444	5.44423	18.7763	1.03714e-61	1.05801e-59	129.457
NEK2	3.6044	3.11724	18.7643	1.19214e-61	1.19454e-59	129.526
SPAG4	2.98363	2.81208	18.7527	1.36542e-61	1.36012e-59	129.41
CDCA8	2.94471	3.6903	18.6844	3.03126e-61	2.95008e-59	128.544
TUBB3	3.88975	5.79502	18.5968	8.40622e-61	8.04243e-59	127.356
PAICS	1.76886	6.76153	18.4894	2.93683e-60	2.73255e-58	126.103
PLEKHN1	3.37447	1.97839	18.4836	3.14179e-60	2.90727e-58	126.317
RECQL4	3.08566	3.72516	18.4484	4.72945e-60	4.32911e-58	125.802
ERCC6L	2.8839	1.62891	18.4003	8.26889e-60	7.44816e-58	125.356
STIL	2.41622	3.17539	18.3883	9.50757e-60	8.51858e-58	125.16
SFXN1	1.53037	5.20319	18.3843	9.96415e-60	8.88068e-58	124.917
CDC6	3.278	3.66085	18.3362	1.74133e-59	1.53582e-57	124.51
NME1	2.1662	6.31998	18.3129	2.28223e-59	1.99213e-57	124.055
MSTO1	1.49888	5.21463	18.3011	2.61887e-59	2.27425e-57	123.953
RAD54L	3.37223	2.07783	18.2506	4.70159e-59	3.98083e-57	123.624
CDCA3	3.22834	2.494	18.223	6.47212e-59	5.42569e-57	123.293
BIRC5	3.82092	3.28789	18.176	1.11651e-58	9.17812e-57	122.696
KIF14	3.56399	2.32299	18.0901	3.01603e-58	2.39782e-56	121.768
ASPM	3.41306	3.55204	18.0724	3.70299e-58	2.90307e-56	121.475
CCNB2	3.1567	3.57222	18.0542	4.56979e-58	3.51749e-56	121.264
ANLN	3.54418	4.61305	18.0456	5.04875e-58	3.86858e-56	121.05
DEPDC1B	3.51809	2.05875	18.0339	5.77422e-58	4.40453e-56	121.13
MELK	3.71944	2.98666	18.0171	7.01219e-58	5.30109e-56	120.892
C16orf75	2.25283	3.52728	18.0063	7.94308e-58	5.95168e-56	120.718
MEX3A	3.67264	3.94281	18.0017	8.37951e-58	6.25104e-56	120.617
SPTBN2	2.57097	5.25807	17.9565	1.41218e-57	1.03523e-55	119.973
TROAP	3.76507	2.72069	17.9441	1.63003e-57	1.18468e-55	120.07
KIF26B	3.06785	3.88008	17.9382	1.7447e-57	1.26259e-55	119.894
EFNA3	2.6134	2.58368	17.9252	2.02633e-57	1.45398e-55	119.861
EXO1	3.51156	2.26169	17.8584	4.37783e-57	3.06339e-55	119.109
GTSE1	3.12041	2.6773	17.8499	4.82786e-57	3.35062e-55	118.992
AURKB	3.56612	2.72436	17.846	5.05053e-57	3.49084e-55	118.944
PPAT	1.81951	4.04236	17.8097	7.67152e-57	5.23829e-55	118.399
KIF18B	3.58548	2.72302	17.7305	1.90904e-56	1.27275e-54	117.621
TPX2	3.43564	4.97545	17.7199	2.15832e-56	1.4333e-54	117.274
C16orf88	1.25116	4.07244	17.6791	3.4476e-56	2.25412e-54	116.897
IGSF9	3.4016	3.94289	17.5773	1.11029e-55	7.12181e-54	115.747
SKA3	3.14575	2.05084	17.5297	1.91648e-55	1.21096e-53	115.357
MYO19	1.60511	5.28587	17.4862	3.15273e-55	1.98469e-53	114.578
PAFAH1B3	2.07112	4.95992	17.4699	3.80391e-55	2.38576e-53	114.414
GINS1	2.75063	3.27635	17.4649	4.02372e-55	2.51431e-53	114.54
NCAPG	3.14986	3.43254	17.4544	4.53998e-55	2.82647e-53	114.403
CENPF	3.12041	4.98819	17.4359	5.6099e-55	3.46708e-53	114.024
PPAP2C	2.72862	5.95296	17.3879	9.72325e-55	5.92279e-53	113.427
RASAL1	4.0859	1.99207	17.309	2.39441e-54	1.43276e-52	112.848
HMMR	3.08079	3.13794	17.2478	4.81645e-54	2.832e-52	112.082
ATIC	1.21702	6.52654	17.2359	5.51563e-54	3.22075e-52	111.692
PKMYT1	3.12478	2.90934	17.2285	6.00327e-54	3.48148e-52	111.883
MYBL2	3.93301	4.61193	17.2275	6.0675e-54	3.50672e-52	111.684
UBE2C	3.85018	4.11383	17.2218	6.47388e-54	3.72887e-52	111.675
ZWINT	2.48693	4.41618	17.2025	8.07112e-54	4.6019e-52	111.42
DEPDC1	3.51768	2.55902	17.1854	9.80391e-54	5.53398e-52	111.42
CEP55	3.06303	3.76559	17.1591	1.32286e-53	7.39315e-52	111.005
HELLS	2.68	2.10915	17.1462	1.5323e-53	8.53553e-52	110.998
C1orf112	1.77629	3.0161	17.1431	1.5881e-53	8.81735e-52	110.905
KIAA0101	2.83742	3.39189	17.0885	2.95567e-53	1.60421e-51	110.249
NDC80	3.24238	2.66023	17.0742	3.4766e-53	1.87493e-51	110.153
DNAH14	1.97305	2.23962	17.0684	3.71512e-53	1.9972e-51	110.112
PDIA4	1.64858	8.6718	17.0648	3.86912e-53	2.07341e-51	109.801
CCNB1	2.6652	4.76691	17.0547	4.34087e-53	2.31887e-51	109.708
C9orf100	2.25893	2.54052	17.0494	4.60803e-53	2.43865e-51	109.881
LGR4	2.50096	5.63989	17.0494	4.60829e-53	2.43865e-51	109.589
SLC25A10	2.01071	5.09214	17.0423	4.99612e-53	2.62746e-51	109.54
FGF11	3.45193	2.57484	17.0089	7.30358e-53	3.7707e-51	109.42
STX1A	2.77752	3.23464	16.9598	1.27579e-52	6.50731e-51	108.809
KIF11	2.57363	4.15807	16.918	2.04929e-52	1.039e-50	108.226
RRM2	3.05069	5.01552	16.9135	2.15555e-52	1.08961e-50	108.089
SGOL1	3.19207	0.99793	16.9096	2.25424e-52	1.12939e-50	108.344
NCAPH	3.04365	3.07548	16.9012	2.47917e-52	1.23842e-50	108.164
FUT2	3.07567	3.85487	16.8774	3.24603e-52	1.61197e-50	107.806
EPN3	3.37655	3.58038	16.8761	3.29342e-52	1.63073e-50	107.826
C2orf29	1.08006	6.16634	16.8122	6.79114e-52	3.28575e-50	106.893
GINS2	2.74477	2.89614	16.8011	7.70348e-52	3.70599e-50	107.052
KNTC1	2.16012	4.23071	16.7983	7.94436e-52	3.81104e-50	106.867
FOXM1	3.1858	4.62888	16.7836	9.38599e-52	4.46467e-50	106.657
OCIAD2	2.0101	6.40703	16.7659	1.14638e-51	5.43778e-50	106.37
NUSAP1	2.4637	4.36174	16.7054	2.272e-51	1.07469e-49	105.805
SPP1	4.72519	7.6538	16.7033	2.32568e-51	1.09397e-49	105.688
KAT2A	1.61919	5.81658	16.6693	3.41428e-51	1.59717e-49	105.29
GPT2	2.88526	5.35231	16.6621	3.70307e-51	1.72274e-49	105.23
XRCC2	2.74074	1.23207	16.6115	6.54637e-51	2.99612e-49	104.998
LOC100131726	4.24546	-0.755462	16.5586	1.18875e-50	5.38243e-49	104.37
CHAF1B	1.93578	3.10944	16.5261	1.71334e-50	7.69596e-49	103.944
FERMT1	2.95149	4.12771	16.4989	2.3263e-50	1.03124e-48	103.515
MYO7A	2.14946	3.56533	16.4916	2.52475e-50	1.1163e-48	103.505
CDT1	2.73538	3.41189	16.4896	2.58162e-50	1.13847e-48	103.502
FRMD5	3.74536	0.792789	16.4553	3.79644e-50	1.65693e-48	103.254
NFKBIL2	2.26956	3.83825	16.4086	6.4075e-50	2.76797e-48	102.543
TMPRSS4	4.7964	5.40268	16.367	1.02224e-49	4.38244e-48	101.919
TTK	3.35661	2.38787	16.3493	1.24651e-49	5.30362e-48	102.029
DONSON	1.60051	3.51945	16.3009	2.14287e-49	8.98203e-48	101.381
MCM10	3.42363	2.16018	16.2209	5.24523e-49	2.18238e-47	100.614
MDK	2.7525	7.69262	16.2104	5.89683e-49	2.44149e-47	100.171
PVT1	2.3993	2.13745	16.1997	6.64231e-49	2.73676e-47	100.38
ORC1L	2.8269	2.09997	16.1888	7.50223e-49	3.07609e-47	100.261
ESPL1	3.18784	2.94316	16.0689	2.85665e-48	1.13024e-46	98.8681
CENPA	3.34018	1.71955	16.043	3.81009e-48	1.50396e-46	98.6632
CDCA5	2.75459	3.86634	16.0084	5.59962e-48	2.18488e-46	98.0863
FANCI	1.95205	4.64513	15.9987	6.23958e-48	2.41787e-46	97.8837
TRAIP	1.98143	1.82947	15.9972	6.34538e-48	2.45326e-46	98.152
AGMAT	2.79459	0.788604	15.9952	6.49011e-48	2.49781e-46	98.1513
FAM136A	1.12383	5.50197	15.9555	1.00798e-47	3.82717e-46	97.338
CDCA2	2.8849	1.7924	15.9521	1.04659e-47	3.96487e-46	97.6563
SPC25	2.79806	1.52741	15.937	1.23773e-47	4.6681e-46	97.499
CKAP2L	2.98653	2.27239	15.9239	1.43273e-47	5.36765e-46	97.3185
PSAT1	3.19526	3.99023	15.9034	1.79733e-47	6.70397e-46	96.9082
C1orf170	2.695	0.927903	15.8906	2.07285e-47	7.71463e-46	96.998
POLQ	3.03649	1.67604	15.8864	2.16947e-47	8.05407e-46	96.9366
KIF15	2.94314	2.10888	15.8863	2.17356e-47	8.05407e-46	96.9142
NARF	1.21681	5.97645	15.871	2.57373e-47	9.51605e-46	96.3869
PLEK2	2.46653	3.61338	15.8432	3.50133e-47	1.28337e-45	96.2947
HMGB3	2.99622	7.33841	15.8363	3.78039e-47	1.37671e-45	96.0151
CCNE1	2.9826	2.20302	15.8304	4.03754e-47	1.4672e-45	96.2929
ASF1B	2.26951	3.83933	15.8118	4.95845e-47	1.79415e-45	95.9178
MKI67	2.82772	5.60807	15.7948	5.98798e-47	2.15288e-45	95.5572
DNA2	2.21468	2.42331	15.7771	7.27782e-47	2.61107e-45	95.6919
PRC1	2.33894	4.60437	15.7443	1.04659e-46	3.73902e-45	95.0784
EME1	2.57826	1.38884	15.7374	1.12836e-46	4.02268e-45	95.3079
TFR2	2.88284	0.653921	15.6938	1.82686e-46	6.4316e-45	94.84
CCNA2	2.64726	3.74224	15.6863	1.98397e-46	6.91286e-45	94.5502
E2F3	1.35204	4.73339	15.6668	2.45957e-46	8.50007e-45	94.2138
POLG2	1.12964	2.59688	15.6562	2.76675e-46	9.5422e-45	94.35
C1orf74	1.24309	2.05137	15.6436	3.17766e-46	1.09149e-44	94.2513
PBK	3.29976	2.34507	15.6377	3.39029e-46	1.15982e-44	94.1677
C17orf53	2.53288	1.98927	15.6312	3.64361e-46	1.24289e-44	94.1188
CCNF	1.90028	3.8821	15.6311	3.64779e-46	1.24289e-44	93.9246
FLAD1	1.33143	5.61751	15.6131	4.44616e-46	1.51187e-44	93.5588
TFAP4	1.31268	3.65472	15.5939	5.49639e-46	1.8578e-44	93.5475
SMYD5	0.880423	5.12098	15.5808	6.34762e-46	2.13699e-44	93.2344
MARCKSL1	1.86196	7.36977	15.5762	6.67536e-46	2.23843e-44	93.1546
BLM	2.14606	2.55099	15.5581	8.14551e-46	2.72063e-44	93.2799
CSTF2	1.06778	4.32959	15.557	8.24652e-46	2.74895e-44	93.0533
RAB26	3.36012	0.574855	15.5419	9.73125e-46	3.2375e-44	93.1808
TRAP1	1.13463	6.40846	15.4855	1.80792e-45	5.91028e-44	92.1453
GPRIN1	2.4026	2.89437	15.4476	2.74059e-45	8.90769e-44	92.0411
CBLC	3.0783	3.39664	15.4171	3.82856e-45	1.23727e-43	91.6497
ECE2	1.9681	3.30926	15.4149	3.92192e-45	1.26502e-43	91.6369
FER1L4	4.1647	2.48755	15.4102	4.13012e-45	1.32461e-43	91.6708
CCT3	1.26671	8.23711	15.4039	4.42561e-45	1.4167e-43	91.2942
TK1	2.48378	5.33529	15.3984	4.70092e-45	1.50199e-43	91.2241
FAM111B	2.50523	2.9693	15.3862	5.37114e-45	1.70647e-43	91.3638
LOC399815	2.91675	-1.04334	15.3074	1.27064e-44	3.9626e-43	90.6145
POLE2	2.74086	1.4181	15.2966	1.43096e-44	4.42996e-43	90.4979
SAMD10	1.6543	3.32653	15.2781	1.7506e-44	5.39977e-43	90.1459
EIF2AK1	0.960578	7.91032	15.2609	2.11173e-44	6.49002e-43	89.7275
NPM3	1.64176	4.23026	15.2579	2.18291e-44	6.69663e-43	89.8029
ATP10B	4.68806	1.83501	15.2296	2.9701e-44	9.046e-43	89.7543
GJB2	3.86527	3.84558	15.2214	3.24778e-44	9.87396e-43	89.4598
PTPRH	4.93426	2.19649	15.1988	4.15839e-44	1.25747e-42	89.3973
FANCD2	1.63461	3.5667	15.1966	4.25576e-44	1.28462e-42	89.2297
KDELR3	2.02797	5.34243	15.1861	4.77546e-44	1.43893e-42	88.9138
SC65	1.88948	4.90916	15.1853	4.81656e-44	1.44873e-42	88.9395
E2F2	2.26256	2.29866	15.1654	5.97862e-44	1.79189e-42	89.0288
SLC2A1	2.98197	6.57752	15.1525	6.8791e-44	2.05814e-42	88.5205
KIFC1	2.53988	3.99288	15.1447	7.49178e-44	2.23355e-42	88.607
MANF	1.31426	6.29758	15.1324	8.55638e-44	2.54199e-42	88.3022
GGCT	1.5283	5.88232	15.104	1.16613e-43	3.45231e-42	88.0002
FAM64A	3.06163	1.70176	15.1007	1.20751e-43	3.5686e-42	88.3679
NEIL3	3.60806	0.767516	15.0814	1.48977e-43	4.37983e-42	88.1881
UNC5CL	2.90735	3.26098	15.0327	2.52743e-43	7.34125e-42	87.4975
PHKA1	1.62045	4.3754	15.0311	2.57198e-43	7.45785e-42	87.3281
RHBDL2	2.63298	2.69778	15.028	2.65762e-43	7.69301e-42	87.5109
CELSR3	2.99129	3.13007	15.0015	3.54294e-43	1.02208e-41	87.1778
ESCO2	2.49398	1.64238	15.0001	3.59629e-43	1.03395e-41	87.2869
CDKN3	2.98301	2.19474	14.9799	4.4774e-43	1.27644e-41	87.0354
BRIP1	2.54319	1.49601	14.9528	6.00478e-43	1.70326e-41	86.7844
EPR1	3.17013	3.55902	14.9465	6.42865e-43	1.81741e-41	86.5284
SALL4	3.1574	0.29205	14.9364	7.16862e-43	2.02322e-41	86.6346
TFAP2A	3.65622	2.68057	14.916	8.93671e-43	2.50554e-41	86.3067
CST1	6.34842	1.9445	14.8976	1.08955e-42	3.02963e-41	86.169
FANCA	1.87221	3.88503	14.8689	1.48576e-42	4.10437e-41	85.6481
CDCA7	2.95841	3.85502	14.8657	1.53885e-42	4.24412e-41	85.6175
SIX4	2.15015	3.76139	14.8483	1.85603e-42	5.0534e-41	85.4443
SLC35F2	1.78731	5.15098	14.8456	1.9099e-42	5.19138e-41	85.253
SFXN4	1.33238	4.39351	14.8393	2.0453e-42	5.55051e-41	85.2611
TMEM182	1.42758	2.75836	14.8292	2.27996e-42	6.17742e-41	85.3675
TNFRSF21	1.82082	7.35028	14.8211	2.48807e-42	6.68283e-41	84.9611
ABCA12	5.33267	1.47904	14.8018	3.06175e-42	8.15215e-41	85.1677
SKA1	2.7742	1.76664	14.7968	3.23176e-42	8.57783e-41	85.0997
SERINC2	1.88521	7.24609	14.7329	6.4257e-42	1.68702e-40	84.0134
MSI2	1.4686	3.56273	14.6933	9.83308e-42	2.56569e-40	83.8134
C15orf42	2.63777	1.70373	14.6794	1.14145e-41	2.95556e-40	83.8499
BUB1	2.61774	3.82197	14.675	1.1966e-41	3.08891e-40	83.5806
CBX8	1.4027	3.17165	14.6651	1.33096e-41	3.42529e-40	83.5653
C1orf131	0.948452	3.66299	14.6514	1.54183e-41	3.94402e-40	83.3514
B4GALT2	1.1894	5.79369	14.6065	2.4923e-41	6.28981e-40	82.6589
SLC25A39	1.18042	7.33259	14.5593	4.13145e-41	1.03341e-39	82.1621
CRABP2	4.62572	5.73145	14.5535	4.39365e-41	1.09738e-39	82.0964
NLN	1.44708	4.22652	14.5484	4.64031e-41	1.15728e-39	82.1744
C1QTNF6	2.08408	4.50654	14.5463	4.74531e-41	1.18172e-39	82.1169
RAG1AP1	1.65434	6.43506	14.5441	4.85842e-41	1.20811e-39	81.9847
SOX4	1.5997	7.57297	14.5187	6.37691e-41	1.57875e-39	81.7361
PRR19	1.96544	0.718657	14.5115	6.88097e-41	1.70106e-39	82.1031
SPC24	2.81987	-0.679113	14.4884	8.81057e-41	2.17174e-39	81.8662
SHCBP1	2.22721	2.92531	14.481	9.53185e-41	2.34611e-39	81.6371
TYMS	2.03708	4.47424	14.4659	1.12002e-40	2.74877e-39	81.2656
GMPPA	0.981536	5.4934	14.4612	1.17711e-40	2.88468e-39	81.1256
WDR46	0.857147	5.66728	14.4511	1.31052e-40	3.19773e-39	81.0105
COL11A1	6.08643	3.18114	14.4495	1.33407e-40	3.25054e-39	81.2714
GRHL3	3.61692	0.275332	14.4411	1.45881e-40	3.53918e-39	81.3651
CILP2	3.47708	2.49464	14.4397	1.48007e-40	3.58562e-39	81.2448
SYT12	4.92162	2.70097	14.4236	1.75748e-40	4.24553e-39	81.0535
TRAF4	1.26003	6.61442	14.4068	2.10019e-40	5.0518e-39	80.528
RDM1	3.10009	-1.57011	14.3546	3.65952e-40	8.71594e-39	80.443
CCDC150	2.81953	-0.121487	14.3413	4.21403e-40	1.00225e-38	80.3171
MCM4	1.93499	5.67725	14.318	5.39418e-40	1.27577e-38	79.601
TIMELESS	1.56309	5.21883	14.2969	6.74958e-40	1.58526e-38	79.4043
GINS4	2.15737	2.62275	14.2766	8.36745e-40	1.95711e-38	79.5104
RAD51	2.24112	2.17722	14.2315	1.34899e-39	3.12501e-38	79.077
P4HB	1.0822	10.4526	14.2218	1.49512e-39	3.45408e-38	78.6875
DKC1	1.06529	6.13312	14.2204	1.5176e-39	3.49646e-38	78.5586
HN1L	1.07856	7.33793	14.2182	1.55281e-39	3.57272e-38	78.5506
AURKA	2.3291	3.95337	14.2001	1.88096e-39	4.28122e-38	78.528
GNL3	1.07822	6.20926	14.1836	2.23709e-39	5.06455e-38	78.1714
ADAMTS14	2.57142	2.10492	14.1808	2.30637e-39	5.21443e-38	78.5502
TIMM8A	1.23867	2.69252	14.1663	2.68699e-39	6.06686e-38	78.3434
RPP40	1.595	2.2643	14.14	3.54641e-39	7.97541e-38	78.1093
KIF23	2.46785	3.48998	14.1349	3.74011e-39	8.35554e-38	77.9129
FANCF	0.958845	4.30178	14.1118	4.7734e-39	1.06219e-37	77.5521
C5orf34	2.13558	1.16764	14.0972	5.56727e-39	1.23398e-37	77.7315
CENPI	2.9514	0.629553	14.0928	5.82972e-39	1.29046e-37	77.7028
DBNDD1	1.83978	4.72685	14.0879	6.14044e-39	1.35747e-37	77.251
MAD2L1	2.29882	3.55412	14.0862	6.24889e-39	1.37964e-37	77.3928
GREM1	4.25962	4.35353	14.074	7.10455e-39	1.56652e-37	77.1496
HS6ST2	3.45197	4.46306	14.0407	1.00922e-38	2.21669e-37	76.7864
KIAA0907	1.39924	5.54198	14.0324	1.10012e-38	2.4069e-37	76.6048
F12	2.7955	1.47493	14.0141	1.33404e-38	2.88883e-37	76.8498
PYGO2	0.902146	6.33252	14.0091	1.40565e-38	3.04001e-37	76.3407
EPCAM	1.50756	8.68697	13.9933	1.6586e-38	3.57337e-37	76.2336
C11orf80	1.38498	4.09416	13.978	1.94828e-38	4.18682e-37	76.1811
GAPDH	1.57303	11.0978	13.9466	2.70743e-38	5.78885e-37	75.8261
VARS	1.14196	6.88073	13.9464	2.71351e-38	5.79452e-37	75.6915
CENPE	2.46953	2.82921	13.9374	2.98122e-38	6.35819e-37	75.9361
FKBP11	1.78668	5.33705	13.9359	3.0276e-38	6.44899e-37	75.609
HIST1H2BD	2.19193	3.77578	13.9351	3.05421e-38	6.48934e-37	75.7811
MLF1IP	2.02065	3.66825	13.8883	4.98173e-38	1.04666e-36	75.3107
PMM2	1.03122	5.84263	13.8794	5.46763e-38	1.1459e-36	74.9963
ECT2	1.90921	5.2603	13.8758	5.68124e-38	1.18627e-36	74.9878
PDCD2L	1.39166	3.18438	13.8755	5.699e-38	1.18851e-36	75.2472
STRA6	4.38059	2.02649	13.8637	6.44423e-38	1.34227e-36	75.249
IRAK1	1.15293	7.35819	13.8503	7.41078e-38	1.53604e-36	74.7026
MRPL3	1.00867	6.44594	13.8379	8.43621e-38	1.74644e-36	74.5567
LMNB1	1.73888	5.17755	13.8358	8.626e-38	1.78355e-36	74.5784
DNASE1	1.67043	1.98512	13.8279	9.36638e-38	1.93427e-36	74.881
CYP27B1	2.2721	2.21005	13.7947	1.32397e-37	2.71101e-36	74.5183
CLSPN	2.75324	1.85163	13.774	1.64249e-37	3.35513e-36	74.3336
PSMG3	1.43664	5.10362	13.7637	1.82876e-37	3.72214e-36	73.8365
RUSC1	1.08043	5.68461	13.7511	2.08452e-37	4.21233e-36	73.6697
BZW2	1.2505	6.42735	13.7474	2.16751e-37	4.37481e-36	73.6172
C1orf220	2.12107	-1.29403	13.7465	2.1879e-37	4.4107e-36	74.1258
ZYG11A	4.31195	-0.19465	13.7423	2.28499e-37	4.60096e-36	74.0817
POLR2H	1.12238	5.45084	13.7417	2.29923e-37	4.61864e-36	73.5836
ARHGEF16	1.6085	4.87727	13.7248	2.74127e-37	5.46967e-36	73.4544
ENTPD8	4.02645	0.527748	13.7135	3.08276e-37	6.13436e-36	73.7717
FEN1	1.45924	4.91852	13.7088	3.23651e-37	6.43275e-36	73.2851
SLC5A6	1.07841	4.97592	13.7044	3.38682e-37	6.7236e-36	73.2344
HN1	1.5393	6.97169	13.6989	3.58679e-37	7.10395e-36	73.1234
WDR12	1.18227	4.32344	13.6962	3.68704e-37	7.28546e-36	73.2233
SRD5A1	1.69869	4.10585	13.6822	4.26559e-37	8.39924e-36	73.1087
ZNF643	1.51296	0.848104	13.6767	4.51447e-37	8.87898e-36	73.3839
HIST1H2AM	2.7317	-1.99346	13.6759	4.55273e-37	8.94384e-36	73.3911
BMP8A	2.38663	3.1484	13.6756	4.56849e-37	8.96441e-36	73.1826
HMGA1	1.9578	7.29274	13.6753	4.58324e-37	8.98294e-36	72.8871
CDC25A	2.28362	1.76741	13.6712	4.78362e-37	9.35402e-36	73.2785
GALNT7	1.51581	6.11009	13.6661	5.03987e-37	9.82107e-36	72.7791
PTTG1	2.18075	4.0149	13.6602	5.35695e-37	1.0415e-35	72.8954
INTS8	1.03477	5.29739	13.6479	6.08717e-37	1.17537e-35	72.6245
FBXO32	2.15773	4.22752	13.6387	6.69486e-37	1.28538e-35	72.6429
KPNA2	1.78351	6.44767	13.6235	7.83835e-37	1.49813e-35	72.3377
TARS2	0.961745	4.98224	13.6037	9.62126e-37	1.83476e-35	72.1947
TFB2M	1.12496	4.4839	13.6026	9.73274e-37	1.85393e-35	72.2369
DCAF13	1.23564	5.59771	13.6014	9.84987e-37	1.87413e-35	72.1278
XYLB	1.6558	2.0059	13.5913	1.09412e-36	2.0771e-35	72.4387
GORASP2	0.806244	7.30355	13.5894	1.11587e-36	2.11367e-35	72.0017
TMEM79	1.27357	3.21566	13.5714	1.34457e-36	2.54117e-35	72.1002
PHLDA2	2.39072	4.28279	13.5557	1.58125e-36	2.98516e-35	71.7801
CENPK	2.16114	1.93443	13.5544	1.60247e-36	3.02184e-35	72.0657
PAK1	1.09232	6.29825	13.5537	1.61361e-36	3.0361e-35	71.619
CASC5	2.48807	1.95183	13.539	1.87794e-36	3.51782e-35	71.9068
CLCN2	1.5293	2.36373	13.5323	2.01336e-36	3.76732e-35	71.8004
MCM2	1.78103	5.38673	13.521	2.26265e-36	4.22911e-35	71.3117
C12orf32	0.977757	5.07935	13.5131	2.45461e-36	4.57779e-35	71.2539
EPHA10	3.33911	2.50606	13.492	3.05103e-36	5.67136e-35	71.3729
CHEK1	1.883	3.02942	13.4633	4.0984e-36	7.57667e-35	71.0176
SYNJ2	1.50097	4.22186	13.4628	4.11883e-36	7.60614e-35	70.8362
SPATS2	1.11673	4.90201	13.452	4.60425e-36	8.47482e-35	70.6444
SHMT2	1.35316	6.50192	13.4487	4.76457e-36	8.76039e-35	70.5417
IL1RL2	2.53261	0.0388549	13.3903	8.68298e-36	1.58275e-34	70.4755
TRIP13	2.52593	3.69383	13.3807	9.57629e-36	1.73997e-34	70.0766
XDH	3.56337	2.92763	13.3653	1.1219e-35	2.03408e-34	70.0301
C6orf129	1.44863	3.78467	13.3254	1.68809e-35	3.01859e-34	69.4987
GPR172A	1.33573	6.29376	13.3179	1.82412e-35	3.25155e-34	69.2053
MMP1	4.73585	4.2445	13.2881	2.47399e-35	4.37312e-34	69.0495
AQP11	1.6204	0.089487	13.2716	2.92856e-35	5.14976e-34	69.2704
MRM1	1.25302	2.83872	13.2475	3.74468e-35	6.55765e-34	68.8436
COL1A1	2.79624	10.6044	13.2392	4.07483e-35	7.12843e-34	68.5296
PPP1R14D	5.21198	1.02241	13.2225	4.83459e-35	8.4314e-34	68.7429
B4GALT3	0.953605	6.03392	13.2147	5.2348e-35	9.11997e-34	68.1594
RAD54B	1.74115	2.08577	13.2146	5.24092e-35	9.12125e-34	68.5905
PGM2L1	1.63796	5.07219	13.2138	5.28056e-35	9.18079e-34	68.2011
LYPD1	3.13281	2.54926	13.2107	5.45132e-35	9.45827e-34	68.5046
RALGPS2	1.61281	4.37585	13.2097	5.5084e-35	9.54751e-34	68.2355
CENPL	1.3188	2.96069	13.198	6.20554e-35	1.07449e-33	68.3262
COASY	0.823948	6.40878	13.1849	7.0894e-35	1.22502e-33	67.8544
C1orf107	0.932678	5.00277	13.1764	7.72831e-35	1.32864e-33	67.8285
FIGNL1	1.3771	3.85027	13.1728	8.02033e-35	1.37745e-33	67.9389
P2RY6	2.62157	3.37835	13.1685	8.37837e-35	1.43748e-33	67.9688
IPO4	1.18248	5.71439	13.1664	8.55633e-35	1.46653e-33	67.6799
HSPD1	1.18572	8.30844	13.163	8.85606e-35	1.51637e-33	67.6791
ALG3	1.07355	5.67292	13.1609	9.05292e-35	1.54851e-33	67.6255
NAT9	1.01689	5.05493	13.1599	9.14365e-35	1.56245e-33	67.6564
SLC39A11	1.27345	5.73882	13.1512	9.98557e-35	1.70459e-33	67.5253
WDR75	0.784112	5.24725	13.1484	1.02766e-34	1.75251e-33	67.5243
ENO1	1.15487	10.7818	13.1461	1.05269e-34	1.79158e-33	67.5916
SLC2A5	2.79899	2.21175	13.1455	1.05822e-34	1.79738e-33	67.8811
C2CD4A	3.57423	2.4719	13.1139	1.46011e-34	2.46516e-33	67.5347
OIP5	2.40184	1.00526	13.112	1.48787e-34	2.50951e-33	67.6293
C10orf2	1.21654	3.747	13.1083	1.5449e-34	2.60053e-33	67.3032
MGC12982	1.49354	1.87653	13.1021	1.64545e-34	2.76704e-33	67.4732
HEATR1	0.947094	5.64061	13.0872	1.91388e-34	3.21206e-33	66.882
METTL1	1.30371	4.35988	13.0724	2.22339e-34	3.72044e-33	66.8497
PDK1	1.49751	4.59056	13.0653	2.38881e-34	3.98937e-33	66.7494
FAM86A	0.895843	4.21062	13.0569	2.60152e-34	4.33603e-33	66.7142
C20orf20	1.08629	4.43692	13.0452	2.92853e-34	4.85717e-33	66.5656
PVRL4	2.14052	5.61209	13.039	3.11828e-34	5.15673e-33	66.3976
PDF	1.15481	2.85683	13.0357	3.22452e-34	5.31685e-33	66.7024
FOXP3	2.15387	1.62782	13.0336	3.29449e-34	5.42693e-33	66.8039
ILF2	1.02796	7.73165	13.0297	3.42657e-34	5.63354e-33	66.3146
PLEKHA8	1.26241	2.39881	13.0283	3.47718e-34	5.71121e-33	66.6809
TLCD1	1.63797	4.10717	13.018	3.85563e-34	6.31444e-33	66.3381
P4HA3	2.39903	2.07519	13.0147	3.98784e-34	6.52464e-33	66.5772
KISS1R	3.9153	-1.24965	12.9824	5.52841e-34	8.98446e-33	66.3799
CYP24A1	5.2907	3.44908	12.9795	5.69325e-34	9.23463e-33	66.0534
RHBDL1	2.87361	1.35452	12.974	6.01999e-34	9.75527e-33	66.2244
PARS2	0.957095	2.71765	12.9716	6.16514e-34	9.98092e-33	66.0759
TMEM69	0.840191	4.6998	12.9709	6.2072e-34	1.00394e-32	65.7871
SLC22A18AS	2.82577	1.07387	12.9692	6.31458e-34	1.02034e-32	66.1929
PC	1.6302	4.9163	12.9626	6.75118e-34	1.0857e-32	65.6806
MORC2	0.837237	5.58947	12.9519	7.52103e-34	1.20836e-32	65.5228
CENPM	1.95628	2.55696	12.9355	8.87075e-34	1.41848e-32	65.7335
DUS1L	1.10113	6.48733	12.9315	9.24174e-34	1.47502e-32	65.3
DDX12	1.92398	1.9337	12.9275	9.62308e-34	1.53444e-32	65.7157
THBS2	2.55966	6.82601	12.9233	1.00388e-33	1.59771e-32	65.222
HNF4G	3.28853	1.869	12.9185	1.05338e-33	1.67492e-32	65.6316
RFC4	1.58484	3.76953	12.9165	1.07426e-33	1.70652e-32	65.3717
HTR3A	4.63676	0.517573	12.9151	1.08984e-33	1.72964e-32	65.6756
DAP3	0.886888	6.74857	12.9075	1.176e-33	1.85942e-32	65.0632
CDK1	2.14901	4.52313	12.8891	1.41516e-33	2.2251e-32	64.9881
DTL	1.96079	3.5293	12.8666	1.77458e-33	2.78247e-32	64.9109
ZC3H8	1.06394	2.33269	12.8522	2.05223e-33	3.1971e-32	64.9254
HSPE1	1.21063	6.45233	12.8289	2.59296e-33	4.03577e-32	64.2735
KDM5B	0.993425	6.77119	12.8281	2.61378e-33	4.06445e-32	64.2691
SGPL1	0.917494	6.74743	12.8222	2.77156e-33	4.30189e-32	64.2104
DOLPP1	0.875606	4.50701	12.8166	2.93374e-33	4.54528e-32	64.2651
ERO1L	1.7828	6.63514	12.8097	3.14212e-33	4.85924e-32	64.0839
TDRKH	1.30727	4.73912	12.8061	3.25979e-33	5.03661e-32	64.1332
PKP3	1.44169	6.10079	12.803	3.36119e-33	5.18854e-32	64.0172
MNX1	3.51183	-0.269551	12.786	3.98796e-33	6.1115e-32	64.4133
BYSL	1.2072	4.54268	12.782	4.1476e-33	6.33895e-32	63.9164
MMP13	5.26087	1.79276	12.7781	4.31255e-33	6.57324e-32	64.2396
PITX1	4.36807	2.11387	12.7633	5.00521e-33	7.60846e-32	64.0627
POC1A	1.51362	2.9321	12.7622	5.05607e-33	7.67888e-32	63.9586
LOC84740	5.25539	4.18397	12.7602	5.16242e-33	7.82635e-32	63.7471
TRIM27	0.74491	6.39436	12.7511	5.65045e-33	8.54327e-32	63.4985
C20orf151	2.28842	1.71308	12.7319	6.84873e-33	1.03366e-31	63.7873
CHPF2	0.968831	6.63762	12.7151	8.10324e-33	1.21865e-31	63.1416
MTIF2	0.762637	5.08141	12.709	8.60806e-33	1.29113e-31	63.1333
PLK4	1.85309	2.59653	12.6869	1.07372e-32	1.60338e-31	63.253
DDX56	0.846449	6.23911	12.6767	1.18783e-32	1.76445e-31	62.7599
SNRPE	1.05045	5.35737	12.676	1.19634e-32	1.77553e-31	62.7843
XPR1	1.58558	7.01658	12.6723	1.24174e-32	1.8413e-31	62.7242
HSPA5	0.865461	9.9062	12.6721	1.24388e-32	1.84286e-31	62.8156
ST14	1.37112	8.06083	12.6631	1.36121e-32	2.0114e-31	62.6625
CBX3	0.983603	7.52839	12.64	1.71302e-32	2.51372e-31	62.4176
SLC7A5	2.28369	6.3572	12.6176	2.14121e-32	3.13119e-31	62.1734
DNMT3A	1.13602	5.11388	12.5946	2.69041e-32	3.90733e-31	61.9971
PPIF	1.07199	5.8567	12.5903	2.80787e-32	4.07441e-31	61.9117
RBM28	1.03714	4.34687	12.575	3.26967e-32	4.73237e-31	61.8888
HM13	0.825911	7.60143	12.5709	3.40279e-32	4.92083e-31	61.7371
GCNT3	4.0206	3.59354	12.5621	3.71422e-32	5.35746e-31	61.8785
SLC35B2	0.937003	6.47797	12.5562	3.93745e-32	5.65537e-31	61.5679
MRPL9	0.914325	5.82505	12.5329	4.96053e-32	7.07085e-31	61.3467
CBX4	1.03091	5.26033	12.5131	6.03605e-32	8.57504e-31	61.1817
ANO7	1.7022	0.53541	12.5085	6.3204e-32	8.95645e-31	61.6531
CNP	0.745138	6.81488	12.5025	6.70134e-32	9.48041e-31	61.0433
NUP85	0.834854	5.26161	12.5011	6.79808e-32	9.60924e-31	61.0634
TACC3	1.52501	5.25532	12.4975	7.04447e-32	9.94921e-31	61.0285
RGS17	3.32992	0.375695	12.4923	7.4159e-32	1.04651e-30	61.501
KIF22	1.05334	5.63599	12.4898	7.59897e-32	1.07145e-30	60.93
PALB2	0.767467	3.92179	12.4846	8.00083e-32	1.1253e-30	61.0629
BCL9	1.24057	5.54093	12.4813	8.2717e-32	1.16147e-30	60.8503
CHTF18	1.76927	3.61819	12.4716	9.09673e-32	1.27414e-30	60.9844
C1orf182	2.49741	-2.165	12.4699	9.25368e-32	1.29506e-30	61.3213
NCAPG2	1.56821	4.52589	12.455	1.07172e-31	1.49617e-30	60.6852
MAST1	2.70788	-0.16663	12.4514	1.11127e-31	1.54755e-30	61.118
OBFC2B	0.925369	5.04466	12.4402	1.24015e-31	1.72278e-30	60.4839
WDR62	2.24315	2.75458	12.438	1.26824e-31	1.76035e-30	60.7821
CHRNA5	2.88582	1.75619	12.4346	1.31146e-31	1.81886e-30	60.8557
GPR89A	0.880915	5.14493	12.4336	1.3246e-31	1.83558e-30	60.4095
MMP12	4.19516	3.14322	12.4284	1.39326e-31	1.92915e-30	60.6352
ZNF485	1.14318	1.43841	12.4279	1.40053e-31	1.93763e-30	60.8155
MTBP	1.66301	1.8887	12.4098	1.67386e-31	2.30824e-30	60.6019
SLC35B1	0.816899	5.95232	12.4085	1.69664e-31	2.33774e-30	60.1202
KRT80	2.26187	5.37438	12.3924	1.98627e-31	2.72573e-30	59.9893
ITGA11	2.85179	4.26632	12.382	2.20076e-31	3.01275e-30	60.0047
PDIA6	0.976731	8.76766	12.3775	2.30033e-31	3.14651e-30	59.8753
CNFN	2.45037	0.509711	12.3771	2.3098e-31	3.15692e-30	60.3708
MSL3L2	2.27118	2.72857	12.3502	3.00871e-31	4.09892e-30	59.9278
ATAD5	1.67863	2.14711	12.3501	3.01376e-31	4.10249e-30	59.9933
PARP1	0.89318	7.4969	12.3425	3.24649e-31	4.41221e-30	59.4913
DGCR5	3.16568	1.69897	12.3411	3.29164e-31	4.46998e-30	59.948
IKBKE	1.1616	4.0997	12.3403	3.31696e-31	4.50076e-30	59.6218
RHBG	3.11747	-1.93543	12.3007	4.88999e-31	6.61927e-30	59.6788
C12orf48	1.82648	2.19771	12.2969	5.07903e-31	6.86419e-30	59.4702
MTX2	0.815717	5.14838	12.2967	5.08821e-31	6.87111e-30	59.0712
PROM2	2.28717	5.80711	12.2924	5.30874e-31	7.16321e-30	58.9903
TPBG	1.60078	4.94334	12.2915	5.35442e-31	7.21908e-30	59.0393
DNAJC22	3.07742	0.94743	12.2843	5.74443e-31	7.73875e-30	59.4478
TBRG4	1.0151	5.76314	12.2784	6.08829e-31	8.18897e-30	58.8557
LDHA	1.24639	9.59411	12.2732	6.40707e-31	8.61089e-30	58.8859
CPSF3	0.76145	5.43675	12.2677	6.75827e-31	9.0757e-30	58.7678
SUV39H2	1.20395	3.0809	12.2653	6.91742e-31	9.28206e-30	59.0531
PUS7	1.14612	4.29531	12.2649	6.94696e-31	9.31432e-30	58.8581
TTYH3	1.34811	7.05316	12.2642	6.99321e-31	9.36891e-30	58.7166
LOC100125556	1.33699	1.63755	12.2638	7.02356e-31	9.40213e-30	59.2017
TIMP1	1.53542	8.65195	12.2617	7.16496e-31	9.58384e-30	58.7418
STYK1	2.30176	2.54219	12.26	7.29068e-31	9.72896e-30	59.0725
CCDC99	1.18919	3.30861	12.2544	7.6967e-31	1.02546e-29	58.9127
XPO5	0.988528	5.7681	12.2496	8.06628e-31	1.07386e-29	58.5758
CCNE2	2.02709	2.6051	12.236	9.21706e-31	1.22225e-29	58.8321
SYT7	2.82167	5.03956	12.2296	9.81219e-31	1.30015e-29	58.428
DNAJA3	0.751492	5.87851	12.2277	9.99809e-31	1.32375e-29	58.3587
UBFD1	0.84416	6.12581	12.2198	1.07915e-30	1.42657e-29	58.2772
RCC2	0.923724	7.39492	12.2194	1.08364e-30	1.43138e-29	58.2901
WNT3	1.84161	1.07316	12.2096	1.19248e-30	1.57025e-29	58.7171
B3GNTL1	1.24728	2.48907	12.2036	1.26403e-30	1.6593e-29	58.5328
RCCD1	1.12394	3.3019	12.1968	1.35078e-30	1.76908e-29	58.3551
PTRH2	0.987797	4.4053	12.1935	1.39569e-30	1.82506e-29	58.1496
ALG1L	3.25318	1.80185	12.1929	1.4038e-30	1.83426e-29	58.5009
PRDX4	1.33123	6.71289	12.1918	1.41836e-30	1.85185e-29	58.0066
ATAD2	1.58869	5.21933	12.1901	1.44298e-30	1.88109e-29	58.0292
DPH2	0.850351	4.71153	12.1895	1.45166e-30	1.89095e-29	58.0727
FANCG	1.12785	3.80546	12.1868	1.49021e-30	1.93522e-29	58.1758
MC1R	1.75622	2.93412	12.1789	1.60903e-30	2.08473e-29	58.2359
HMBS	1.13799	4.69804	12.1762	1.65164e-30	2.13829e-29	57.946
TERT	3.12711	-2.15249	12.1685	1.78068e-30	2.30359e-29	58.4034
TRIM59	1.40734	3.26503	12.1668	1.8097e-30	2.33935e-29	58.0704
ADCK5	1.58918	3.23879	12.1581	1.97089e-30	2.54382e-29	57.9898
HYLS1	1.1815	2.56927	12.1573	1.98552e-30	2.56076e-29	58.075
CA9	5.2967	1.54047	12.1525	2.08146e-30	2.68245e-29	58.1326
PITX2	5.10854	-0.136756	12.1501	2.12955e-30	2.74234e-29	58.1954
CPXM1	2.41372	3.07809	12.1453	2.23221e-30	2.87017e-29	57.8903
ZNF692	1.56917	4.4589	12.1394	2.36342e-30	3.03658e-29	57.619
COL24A1	1.97483	0.768187	12.1165	2.95479e-30	3.77362e-29	57.835
COL3A1	2.354	10.2657	12.1165	2.95489e-30	3.77362e-29	57.3903
NME4	1.30091	6.22166	12.1134	3.0432e-30	3.87762e-29	57.2454
FAM83D	2.14112	3.34708	12.1101	3.14364e-30	3.99565e-29	57.5092
SNHG1	1.41251	4.78535	12.1024	3.38726e-30	4.28699e-29	57.2223
C1orf106	1.96562	5.91487	12.0951	3.63744e-30	4.59674e-29	57.0737
GNPNAT1	1.28915	5.63676	12.0933	3.69839e-30	4.6668e-29	57.0674
KDELR2	0.930421	8.47984	12.0873	3.92332e-30	4.94327e-29	57.0456
CEP72	1.37948	2.40974	12.0745	4.43951e-30	5.58534e-29	57.2957
WDHD1	1.63432	3.37418	12.0727	4.51976e-30	5.67787e-29	57.1443
ITPKA	4.04611	1.66087	12.0683	4.71416e-30	5.91769e-29	57.3123
MMACHC	1.03143	2.67089	12.063	4.9647e-30	6.22296e-29	57.1527
CLK2	0.930869	5.29159	12.0488	5.69846e-30	7.13741e-29	56.6584
C18orf56	2.10498	-1.13331	12.0332	6.62517e-30	8.27364e-29	57.0976
DTYMK	1.23648	4.69261	12.0226	7.33827e-30	9.14386e-29	56.4645
C21orf45	1.11621	3.40094	12.0226	7.3436e-30	9.14386e-29	56.658
HDGF	0.95563	8.56969	12.0052	8.68653e-30	1.07606e-28	56.2588
SEMA4B	1.47685	7.3715	11.9621	1.31713e-29	1.61626e-28	55.8067
KCNN4	2.86627	4.72246	11.9601	1.342e-29	1.64558e-28	55.8612
MCM6	1.31017	5.55875	11.9466	1.52882e-29	1.87194e-28	55.6607
ONECUT1	3.16644	-2.38936	11.9463	1.5333e-29	1.87608e-28	56.2796
KIAA1024	1.69055	0.364992	11.9424	1.59189e-29	1.94496e-28	56.1864
DERL3	2.19059	4.6569	11.9399	1.632e-29	1.98822e-28	55.6744
GART	0.853115	6.01948	11.9355	1.70212e-29	2.06918e-28	55.5373
LRRC59	0.852244	7.6759	11.9343	1.72191e-29	2.09024e-28	55.5492
C6orf134	1.18771	3.45595	11.9338	1.72944e-29	2.09787e-28	55.7986
C19orf48	1.31177	5.20089	11.9282	1.82557e-29	2.20974e-28	55.5084
MFSD9	0.977812	3.3721	11.9279	1.83182e-29	2.21572e-28	55.7551
UTP14A	0.761979	4.64422	11.9237	1.90582e-29	2.29866e-28	55.5218
CXCL13	3.70509	3.64541	11.9105	2.16568e-29	2.60651e-28	55.5439
CPNE7	2.72332	1.4552	11.907	2.239e-29	2.68903e-28	55.7851
BPHL	1.17594	4.29988	11.9045	2.2932e-29	2.75022e-28	55.3829
CCDC137	0.95253	4.88004	11.8967	2.47151e-29	2.96018e-28	55.2372
BCS1L	0.757683	4.03877	11.8967	2.47177e-29	2.96018e-28	55.348
PAQR4	1.36059	4.75479	11.8947	2.51968e-29	3.01329e-28	55.2316
LAD1	1.78134	6.81908	11.8924	2.57733e-29	3.08006e-28	55.126
PTGES	2.38655	4.6038	11.8908	2.61716e-29	3.12546e-28	55.2115
ARHGAP11A	1.76359	3.6731	11.8895	2.65063e-29	3.16097e-28	55.3386
PIAS3	0.972067	5.93612	11.8784	2.94799e-29	3.50817e-28	54.9934
DMBX1	3.81308	-1.47422	11.8689	3.22798e-29	3.82792e-28	55.5389
UCHL5	0.846289	4.82064	11.8619	3.45349e-29	4.08675e-28	54.9111
GPI	1.04199	8.26143	11.8537	3.73609e-29	4.41192e-28	54.7984
CKS1B	1.52274	5.08346	11.8463	4.01204e-29	4.72133e-28	54.736
ZNF239	1.46586	2.29925	11.8441	4.09861e-29	4.81985e-28	55.1038
CNTD2	3.37872	0.251403	11.8398	4.26811e-29	5.01222e-28	55.2152
NVL	0.719954	4.7389	11.8298	4.69659e-29	5.48875e-28	54.6147
C8orf30A	1.07278	4.99369	11.8249	4.9257e-29	5.75254e-28	54.5405
PPME1	0.787149	5.9382	11.8234	4.996e-29	5.83062e-28	54.4692
SRM	1.01078	5.86747	11.814	5.46537e-29	6.36962e-28	54.382
FBXO43	1.88053	-1.0043	11.8054	5.93482e-29	6.89302e-28	54.9289
CGREF1	3.32842	1.33343	11.7946	6.58397e-29	7.62606e-28	54.7258
NOP58	0.77566	6.01011	11.7827	7.37245e-29	8.49864e-28	54.0807
PFKP	1.85736	6.78169	11.7799	7.57155e-29	8.72221e-28	54.0544
C11orf24	0.927129	5.57741	11.7734	8.06412e-29	9.27702e-28	54.0071
FAP	2.1112	4.16535	11.7713	8.22681e-29	9.45776e-28	54.1339
NOL10	0.700618	5.03168	11.7695	8.36922e-29	9.61495e-28	54.0102
C1orf135	1.98416	0.824119	11.7669	8.57624e-29	9.84611e-28	54.497
COPS7B	0.664599	5.18798	11.7627	8.92515e-29	1.02393e-27	53.9325
CARD14	2.77773	1.96596	11.7424	1.08407e-28	1.23871e-27	54.1756
HEATR2	0.917951	5.45301	11.7355	1.15703e-28	1.31941e-27	53.6554
ALDOA	1.11032	10.29	11.7352	1.16064e-28	1.32263e-27	53.7441
PUS1	1.12946	4.28441	11.7229	1.30541e-28	1.48162e-27	53.6576
NOP2	1.06819	5.30728	11.7204	1.33719e-28	1.51566e-27	53.5214
DARS2	1.10315	4.90207	11.7179	1.36923e-28	1.54991e-27	53.5339
TUBG1	1.04254	5.54752	11.7152	1.40504e-28	1.58938e-27	53.457
BCL2L15	2.91422	2.88678	11.715	1.40785e-28	1.59149e-27	53.8046
IL22RA2	3.27552	-0.98282	11.712	1.44741e-28	1.63512e-27	54.0477
MRPL12	1.16572	5.81145	11.7118	1.45029e-28	1.63728e-27	53.4141
MSH5	1.58101	3.49358	11.7066	1.52496e-28	1.717e-27	53.6312
RPL36A	1.45539	1.72037	11.7054	1.54253e-28	1.73563e-27	53.85
SMUG1	0.986026	4.88466	11.6947	1.70807e-28	1.91426e-27	53.3161
EPRS	0.828728	7.3522	11.6926	1.74195e-28	1.95093e-27	53.2402
STK39	1.35481	5.57004	11.6884	1.81281e-28	2.02762e-27	53.2027
HCN3	1.55063	2.20409	11.6829	1.91018e-28	2.1337e-27	53.5884
NLE1	0.912098	3.96489	11.6813	1.93917e-28	2.16466e-27	53.3141
ALG8	0.875863	5.20411	11.6763	2.03451e-28	2.26511e-27	53.1125
MFSD2B	1.76754	0.964916	11.6729	2.10032e-28	2.33684e-27	53.602
CCT5	1.13004	7.97457	11.6659	2.24611e-28	2.4925e-27	53.0065
R3HDM1	0.792446	4.86523	11.6638	2.28966e-28	2.53917e-27	53.0271
DBF4	1.27419	3.49115	11.6576	2.42992e-28	2.69118e-27	53.1692
SKIV2L	0.73398	5.88943	11.6502	2.60538e-28	2.88175e-27	52.8295
NME2	1.13433	8.40202	11.6432	2.78475e-28	3.07612e-27	52.8075
ATAD3A	1.1074	5.14706	11.6414	2.83261e-28	3.12492e-27	52.7885
TMEM49	0.910623	7.23154	11.6411	2.84047e-28	3.13154e-27	52.7512
CCDC64	1.92188	3.83984	11.6256	3.29206e-28	3.61528e-27	52.8092
BRIX1	1.12087	5.32374	11.6206	3.4524e-28	3.78891e-27	52.5779
RFWD3	0.864867	5.23172	11.6175	3.55278e-28	3.89656e-27	52.5564
HYOU1	1.05967	7.99608	11.6079	3.89253e-28	4.2609e-27	52.4609
YDJC	1.20624	4.19631	11.607	3.92552e-28	4.29147e-27	52.5772
PIF1	2.0953	0.97527	11.6042	4.03143e-28	4.4044e-27	52.9558
DDOST	0.725655	8.32377	11.5963	4.34542e-28	4.74133e-27	52.3627
HSH2D	1.34945	4.0185	11.5926	4.50076e-28	4.9045e-27	52.4693
UBE2O	0.830438	5.52362	11.5885	4.67664e-28	5.08961e-27	52.2636
DLG5	1.14597	6.02459	11.5802	5.06152e-28	5.5014e-27	52.1663
ZNF138	1.04175	3.06421	11.5773	5.19926e-28	5.64748e-27	52.4825
NMU	4.28946	-0.0956541	11.5724	5.4473e-28	5.90932e-27	52.7102
VPS72	0.87974	5.82232	11.5715	5.49184e-28	5.95002e-27	52.0908
SNAP47	0.63409	5.14287	11.5701	5.56565e-28	6.02613e-27	52.1179
TPI1	1.04364	8.84665	11.5662	5.77403e-28	6.24775e-27	52.0989
RAET1K	1.91999	-2.29842	11.5641	5.89122e-28	6.37049e-27	52.6817
RAD51AP1	1.86034	2.70763	11.5609	6.07442e-28	6.56022e-27	52.379
NIPSNAP1	1.00096	6.20876	11.5564	6.337e-28	6.82638e-27	51.9402
GFPT1	1.00363	7.44214	11.5507	6.68892e-28	7.19176e-27	51.9061
TMEM132A	1.77753	5.37039	11.5296	8.15776e-28	8.74326e-27	51.7204
TRAF7	0.798779	6.83579	11.5266	8.39917e-28	8.99062e-27	51.6647
TXNDC17	1.41494	5.95766	11.5214	8.82105e-28	9.43624e-27	51.616
ABHD11	1.29342	5.29954	11.5186	9.05601e-28	9.68147e-27	51.6217
MCM8	1.33483	3.42668	11.5065	1.01508e-27	1.07973e-26	51.7609
INSL3	1.78485	-2.09379	11.4938	1.14413e-27	1.21168e-26	52.0256
BRI3BP	1.27574	2.36969	11.4931	1.15126e-27	1.21846e-26	51.7881
GARS	0.951556	6.90385	11.4877	1.2109e-27	1.27918e-26	51.3027
MCTS1	0.694784	5.50679	11.4853	1.23921e-27	1.30746e-26	51.2966
LOC148709	2.41124	-1.26483	11.4821	1.27681e-27	1.34546e-26	51.904
AP1S1	1.04469	5.69253	11.4753	1.36188e-27	1.43239e-26	51.1936
CCAR1	0.670033	5.94293	11.4752	1.36269e-27	1.43239e-26	51.1844
LOC652276	1.00526	1.06448	11.4681	1.4572e-27	1.52889e-26	51.678
CHEK2	1.35548	3.42278	11.4648	1.50198e-27	1.5749e-26	51.3727
ZNF217	1.1174	6.29414	11.4637	1.5184e-27	1.59112e-26	51.0715
FARSB	0.790838	5.43665	11.4508	1.71367e-27	1.79242e-26	50.9788
RABIF	0.694337	4.43635	11.4422	1.85809e-27	1.94228e-26	50.9989
CABLES2	1.16611	3.87537	11.4393	1.90869e-27	1.99271e-26	51.0585
E2F7	2.27464	1.19438	11.4332	2.02155e-27	2.10664e-26	51.3448
SYNGR3	2.39271	0.967695	11.4228	2.2303e-27	2.3199e-26	51.263
PREB	0.713429	6.08512	11.4214	2.25801e-27	2.34728e-26	50.6796
C20orf72	0.828657	4.24962	11.4024	2.70033e-27	2.79849e-26	50.6543
MIF	1.43507	7.91657	11.401	2.73469e-27	2.83237e-26	50.5219
SSR4	1.28043	7.99839	11.3997	2.76841e-27	2.86554e-26	50.5124
DPP3	0.830693	6.03488	11.395	2.89256e-27	2.99039e-26	50.4346
HSF2BP	1.91852	-0.0694874	11.39	3.03299e-27	3.12984e-26	51.0115
SORD	1.25764	4.66305	11.3803	3.32045e-27	3.4223e-26	50.3938
AIMP2	0.976081	4.63336	11.3795	3.34535e-27	3.44587e-26	50.3899
GPR19	2.00893	-0.48533	11.3646	3.84531e-27	3.95124e-26	50.7927
ABCB6	1.6002	4.88259	11.3607	3.98959e-27	4.09452e-26	50.1867
FBXL19	1.15029	4.54638	11.3585	4.06905e-27	4.17103e-26	50.2062
GYG2	2.10837	3.08491	11.3583	4.08017e-27	4.17989e-26	50.4354
DBF4B	1.28443	2.75364	11.3501	4.40366e-27	4.49768e-26	50.4081
POLR2D	0.773285	5.03305	11.3476	4.50768e-27	4.60115e-26	50.0504
MB	3.17648	1.86257	11.3372	4.9661e-27	5.05384e-26	50.3962
TTF2	0.909972	3.9754	11.3177	5.96071e-27	6.04062e-26	49.9115
LRRC20	1.11712	4.83182	11.3153	6.09306e-27	6.16367e-26	49.7717
NSF	0.762534	6.23063	11.3122	6.27178e-27	6.32934e-26	49.6631
GJA9	1.44283	-1.15429	11.2981	7.15147e-27	7.20851e-26	50.2004
GSG2	1.72723	1.08938	11.2973	7.20668e-27	7.25984e-26	50.0939
SLC25A13	0.946146	5.03544	11.2912	7.6315e-27	7.68323e-26	49.5273
H2AFX	1.19796	5.31289	11.2836	8.18658e-27	8.21764e-26	49.4341
TIMM17A	0.812355	5.86524	11.2805	8.42533e-27	8.45228e-26	49.3773
CCDC21	0.977117	4.31999	11.2796	8.50034e-27	8.52248e-26	49.5055
ADAM8	1.84018	5.47032	11.2785	8.58378e-27	8.60105e-26	49.3765
FAM86C	0.853539	3.08649	11.2775	8.66371e-27	8.676e-26	49.6883
UBE2I	0.578736	6.59833	11.2761	8.78222e-27	8.78949e-26	49.3296
PMS2	0.755382	4.82633	11.2748	8.8893e-27	8.8914e-26	49.3973
OLA1	0.885156	6.20047	11.2598	1.0221e-26	1.01933e-25	49.1784
PYCRL	1.24346	4.35343	11.259	1.02961e-26	1.02622e-25	49.3105
EXOSC5	1.13406	4.17355	11.2543	1.07492e-26	1.06886e-25	49.2945
CABYR	3.3551	1.84746	11.251	1.10916e-26	1.10161e-25	49.6017
BRSK1	2.30507	1.0403	11.2508	1.1106e-26	1.1024e-25	49.6693
GPC2	2.59388	-0.147483	11.2505	1.11378e-26	1.10491e-25	49.7288
CNPY2	0.9462	6.35575	11.241	1.21708e-26	1.20597e-25	49.0042
CENPH	1.31241	2.74464	11.2402	1.2257e-26	1.2138e-25	49.3943
ZFP64	0.698433	4.22538	11.2359	1.27619e-26	1.26085e-25	49.1162
PFDN6	0.978334	4.85961	11.2296	1.35258e-26	1.33399e-25	48.9769
UTP6	0.6433	5.36864	11.2247	1.41541e-26	1.39271e-25	48.8865
STIP1	0.800133	7.44716	11.2243	1.42129e-26	1.39768e-25	48.8707
WDR8	0.716861	4.5927	11.2196	1.48464e-26	1.45829e-25	48.9153
ZMYND19	0.910903	3.98693	11.2142	1.55999e-26	1.53141e-25	48.9547
DUS4L	0.991136	2.95082	11.2132	1.57533e-26	1.54558e-25	49.1158
HDAC1	0.716622	6.97979	11.2029	1.73292e-26	1.69528e-25	48.6616
SLC39A7	0.848627	7.83746	11.1845	2.05403e-26	2.00478e-25	48.517
BOLA2	1.10311	5.7698	11.1818	2.10656e-26	2.05487e-25	48.4705
TNFRSF18	2.30474	2.07812	11.175	2.24479e-26	2.18719e-25	48.8784
BAIAP2L1	1.11434	6.41251	11.1733	2.2796e-26	2.21983e-25	48.3811
POLR1C	0.862698	4.55299	11.1703	2.3429e-26	2.27754e-25	48.4674
MRTO4	0.879414	5.43367	11.1673	2.41051e-26	2.33789e-25	48.3535
SERPINH1	1.04986	8.04048	11.1614	2.54555e-26	2.46745e-25	48.3106
DDX39	1.03034	5.50853	11.1588	2.60657e-26	2.52371e-25	48.2713
NKPD1	2.11418	-1.77766	11.1437	2.99706e-26	2.89517e-25	48.8006
FHL2	2.08442	5.36427	11.1416	3.05653e-26	2.94925e-25	48.1224
TSTA3	1.23204	6.52357	11.1398	3.10598e-26	2.99525e-25	48.0745
WISP1	1.98808	2.62398	11.1337	3.28769e-26	3.16688e-25	48.4327
DDX11	1.52162	4.41368	11.1298	3.40864e-26	3.27965e-25	48.1137
18	1.1319	4.25124	11.1289	3.43474e-26	3.30289e-25	48.1296
RHOV	2.95453	3.38005	11.1244	3.58066e-26	3.43735e-25	48.2334
RNASEH2A	1.18323	4.21403	11.1166	3.84917e-26	3.68676e-25	48.0222
SRPRB	0.891114	6.12626	11.115	3.90513e-26	3.73824e-25	47.8483
IGFL2	3.4499	-0.778722	11.1101	4.08488e-26	3.9059e-25	48.4686
DNAJC9	0.859657	5.00201	11.1065	4.22585e-26	4.03612e-25	47.8313
B4GALNT4	4.03791	1.3051	11.1053	4.27319e-26	4.07904e-25	48.3159
CALR	0.687401	10.186	11.1037	4.33565e-26	4.13401e-25	47.8589
CDCA4	1.26564	4.11804	11.0936	4.75766e-26	4.52365e-25	47.8268
CCHCR1	1.07771	4.54964	11.089	4.96232e-26	4.71559e-25	47.7229
PUSL1	1.11682	3.74321	11.0831	5.24039e-26	4.97705e-25	47.7935
CASP6	0.907202	4.48643	11.0826	5.26469e-26	4.99732e-25	47.6724
SEC61A1	0.655858	8.90682	11.0818	5.30378e-26	5.03161e-25	47.6125
NSUN5	0.915766	5.0152	11.0812	5.33203e-26	5.05558e-25	47.5992
HDHD3	1.08681	4.74645	11.077	5.54302e-26	5.24975e-25	47.5892
H1F0	1.06202	8.14493	11.0761	5.59101e-26	5.29224e-25	47.533
GMNN	1.21413	3.92676	11.0692	5.95438e-26	5.62362e-25	47.6355
ZWILCH	1.00487	3.86973	11.0626	6.326e-26	5.96461e-25	47.5851
NSUN2	0.923739	6.51108	11.0562	6.71385e-26	6.31975e-25	47.3091
TRIM46	1.86749	1.49057	11.0507	7.06058e-26	6.62403e-25	47.803
EPT1	1.07206	5.65337	11.0477	7.25956e-26	6.80694e-25	47.2469
PSMB4	0.863721	7.84671	11.047	7.30737e-26	6.84798e-25	47.2573
ASNS	1.39023	4.90484	11.0463	7.35464e-26	6.88847e-25	47.2911
PRMT3	0.816169	3.94892	11.0453	7.42107e-26	6.94685e-25	47.4133
PLXNB3	3.12881	3.64901	11.0447	7.45791e-26	6.97747e-25	47.4596
TCF3	0.918703	6.15845	11.0433	7.5571e-26	7.06247e-25	47.1924
C11orf48	0.868481	5.15193	11.0419	7.65585e-26	7.1508e-25	47.2275
ZNF695	3.12351	-0.816734	11.0379	7.94422e-26	7.41606e-25	47.8131
GALNT14	3.1531	2.96489	11.0323	8.36198e-26	7.79317e-25	47.4586
C12orf45	0.932594	3.2005	11.0219	9.19846e-26	8.56802e-25	47.3273
ERAL1	0.616897	5.70876	11.0194	9.41241e-26	8.75768e-25	46.9867
ADAMTS16	2.91626	1.34209	11.0131	9.9679e-26	9.26434e-25	47.4745
DECR2	1.17876	4.29432	11.0094	1.03106e-25	9.57762e-25	47.0323
CP	3.14583	7.63973	11.008	1.04486e-25	9.69518e-25	46.8959
ANKRD23	1.49263	0.978698	11.0065	1.0593e-25	9.8238e-25	47.4419
PDZD11	0.88477	5.2391	11.0058	1.06635e-25	9.88375e-25	46.8913
DDX55	0.827737	4.49995	11.0051	1.07279e-25	9.93253e-25	46.9641
ABCC3	2.15161	7.2562	10.9977	1.14834e-25	1.06204e-24	46.7911
PRPF19	0.632552	6.81405	10.9949	1.17796e-25	1.08766e-24	46.7551
FAM72B	1.98841	2.14362	10.9928	1.2011e-25	1.10781e-24	47.2093
LEPRE1	0.904331	5.2747	10.9921	1.20868e-25	1.11359e-24	46.7641
ADAM28	2.00101	3.86549	10.9868	1.26849e-25	1.16806e-24	46.8955
SNRPA1	0.960459	4.46409	10.9818	1.32843e-25	1.22259e-24	46.7568
ZNF207	0.454481	7.27584	10.9795	1.35664e-25	1.2472e-24	46.6261
COG2	0.676798	5.36533	10.9773	1.38461e-25	1.27153e-24	46.6226
C19orf26	2.32291	-0.50204	10.961	1.60688e-25	1.4669e-24	47.1059
RUNX2	1.40822	3.80928	10.9592	1.63317e-25	1.48929e-24	46.6545
PSMD4	0.815019	7.28941	10.9561	1.68017e-25	1.5305e-24	46.4142
PPIL1	0.993322	5.14364	10.9554	1.69085e-25	1.5394e-24	46.4417
LBX2	1.76315	-0.822731	10.9538	1.71552e-25	1.56102e-24	47.0532
IDH2	1.09158	6.90169	10.941	1.92942e-25	1.75189e-24	46.2671
FAM128A	1.19953	4.33204	10.9341	2.05473e-25	1.86467e-24	46.3425
AK3L1	2.52533	2.74421	10.9305	2.12198e-25	1.92364e-24	46.5678
ADAM12	2.5522	3.73398	10.9296	2.13992e-25	1.93829e-24	46.3993
EIF3B	0.867078	7.76059	10.9284	2.16309e-25	1.95776e-24	46.1773
NOL11	0.69907	5.62224	10.9276	2.17944e-25	1.97151e-24	46.1571
MAST2	0.912802	5.74432	10.9255	2.22151e-25	2.00849e-24	46.1328
INTS7	0.860266	4.77027	10.922	2.2941e-25	2.07191e-24	46.1767
SLFN13	1.54449	5.15236	10.9188	2.36266e-25	2.13269e-24	46.1089
ANKZF1	0.859423	5.15166	10.9184	2.36997e-25	2.13815e-24	46.1059
TRPM8	4.21433	-0.259657	10.9147	2.45251e-25	2.21026e-24	46.6783
C8orf77	1.82588	-1.57643	10.9144	2.45746e-25	2.21354e-24	46.7211
PPM1G	0.678405	7.1609	10.9126	2.49887e-25	2.24944e-24	46.0167
TMTC4	1.06809	4.63875	10.9113	2.52925e-25	2.27458e-24	46.0954
LPAR2	0.916738	4.12249	10.9084	2.59543e-25	2.33038e-24	46.1427
MSTO2P	1.42477	2.44818	10.9071	2.62839e-25	2.35747e-24	46.3959
TUBA1C	1.08779	7.96294	10.9037	2.7106e-25	2.42864e-24	45.9599
CASKIN1	2.796	-1.33153	10.9012	2.77342e-25	2.48098e-24	46.5952
DNAJB11	0.799921	6.23849	10.8888	3.10374e-25	2.77062e-24	45.7892
FAM98A	0.613539	5.45386	10.8861	3.1814e-25	2.83845e-24	45.791
NAA40	0.841745	4.59927	10.8794	3.37997e-25	3.01244e-24	45.8126
IARS2	0.764516	7.20393	10.8723	3.60852e-25	3.21107e-24	45.6532
PABPC1L	2.10122	3.99189	10.8691	3.71402e-25	3.30322e-24	45.8085
RAC3	1.9053	3.10226	10.864	3.88822e-25	3.4527e-24	45.9138
SUZ12P	1.04101	2.83463	10.8634	3.9094e-25	3.46969e-24	45.9492
GAD1	3.29604	-0.0800618	10.8591	4.06857e-25	3.60908e-24	46.1702
SRPK3	3.04532	0.920528	10.8556	4.19921e-25	3.72301e-24	46.0835
AVL9	1.01637	4.40815	10.8532	4.28906e-25	3.80067e-24	45.6014
MOGS	0.641533	6.45917	10.8518	4.34554e-25	3.84871e-24	45.4549
C17orf62	0.721068	6.60982	10.8514	4.36313e-25	3.86227e-24	45.4522
MEN1	0.730898	5.46915	10.8501	4.41489e-25	3.90605e-24	45.4648
TMED3	1.10014	7.0186	10.8495	4.43813e-25	3.92251e-24	45.443
BARX2	3.28449	1.78522	10.8453	4.61187e-25	4.07182e-24	45.9167
DNAJC12	3.32922	2.90756	10.8408	4.80193e-25	4.2352e-24	45.7346
ZNF107	1.07266	3.58963	10.8358	5.02378e-25	4.42166e-24	45.5779
C7orf47	1.19786	3.81598	10.8328	5.164e-25	4.53564e-24	45.5114
NGEF	2.98856	2.03152	10.83	5.2953e-25	4.64615e-24	45.7529
ZC3HAV1L	1.44821	1.21437	10.8282	5.3814e-25	4.71924e-24	45.8165
MKI67IP	0.768501	5.23453	10.8273	5.42812e-25	4.75775e-24	45.2765
GET4	0.945405	5.70209	10.8185	5.8779e-25	5.14665e-24	45.1688
GMDS	1.25885	4.0594	10.8168	5.96848e-25	5.22327e-24	45.3268
B3GNT6	4.55211	1.20171	10.8137	6.1418e-25	5.37217e-24	45.6867
TAF1D	0.836001	5.01947	10.8117	6.25467e-25	5.46807e-24	45.155
MXD3	1.02215	3.12548	10.8081	6.46023e-25	5.63905e-24	45.4068
NFS1	0.669214	4.6368	10.8077	6.48517e-25	5.6579e-24	45.1614
ACP6	1.09753	4.17967	10.7934	7.37704e-25	6.42277e-24	45.0974
TNFSF11	2.96731	-0.364337	10.7859	7.90037e-25	6.8678e-24	45.5274
GSS	0.739407	5.79903	10.7833	8.0833e-25	7.02322e-24	44.8488
TSPAN6	1.11669	5.85102	10.7775	8.52308e-25	7.40153e-24	44.7945
C8orf73	2.05549	4.6445	10.7738	8.8119e-25	7.6445e-24	44.8562
DDX41	0.616126	6.06967	10.763	9.71622e-25	8.41178e-24	44.6588
MTHFD2	1.40292	6.00476	10.7599	9.9921e-25	8.64179e-24	44.6324
DHX34	0.927796	4.50919	10.7587	1.0102e-24	8.73239e-24	44.7378
RPE	0.772057	5.17855	10.7546	1.04765e-24	9.05148e-24	44.6287
ZDHHC9	1.24472	7.30964	10.753	1.06375e-24	9.16716e-24	44.5831
HMGN1	0.693666	7.23129	10.7469	1.12386e-24	9.68032e-24	44.5264
RNPS1	0.570426	7.05862	10.7411	1.18409e-24	1.01835e-23	44.4702
SNRPA	0.646402	5.77435	10.7402	1.19383e-24	1.02621e-23	44.4628
CSTF3	0.582777	4.86017	10.7271	1.34282e-24	1.15102e-23	44.4134
SULF1	2.15101	6.60843	10.7183	1.45367e-24	1.24388e-23	44.2578
CCNO	2.5759	2.18902	10.7181	1.45655e-24	1.24509e-23	44.7324
PDCD6	0.958883	6.73899	10.7132	1.52222e-24	1.30057e-23	44.214
MRPL24	1.01097	5.7762	10.711	1.5534e-24	1.32587e-23	44.2015
SASS6	1.12507	2.64657	10.6977	1.75125e-24	1.49248e-23	44.4902
TBX15	3.0141	1.93581	10.6948	1.79759e-24	1.53043e-23	44.5537
KREMEN2	2.49691	-0.989366	10.6927	1.83066e-24	1.55781e-23	44.7224
RTKN	0.862998	5.1129	10.6918	1.8457e-24	1.56981e-23	44.0725
ARHGAP11B	1.88183	-0.328331	10.6839	1.98167e-24	1.6804e-23	44.6177
GEN1	1.03402	3.58363	10.6827	2.00331e-24	1.69705e-23	44.2074
ACY3	2.56154	0.647935	10.6797	2.05761e-24	1.74131e-23	44.5297
DCST2	2.28124	-0.580182	10.6774	2.10124e-24	1.77734e-23	44.5706
BEAN	2.55728	2.12906	10.677	2.10946e-24	1.7834e-23	44.3729
C6orf125	1.01994	5.92647	10.6725	2.19626e-24	1.85586e-23	43.8529
SDCCAG3	0.729211	4.95008	10.6674	2.29923e-24	1.94191e-23	43.8703
SLCO5A1	2.30697	-0.281251	10.6637	2.37613e-24	2.00585e-23	44.4363
AIFM1	0.73906	5.53394	10.6632	2.38777e-24	2.01467e-23	43.7861
ZNF786	0.786786	3.04555	10.6594	2.4691e-24	2.08226e-23	44.0906
FBXO41	1.55019	3.45699	10.6558	2.55103e-24	2.14814e-23	43.9899
CREB3L4	1.22478	4.37958	10.6373	3.01081e-24	2.52526e-23	43.6723
NUP155	1.16827	4.80888	10.6301	3.21298e-24	2.69216e-23	43.5535
GOLGA7B	2.41382	3.74049	10.6275	3.28684e-24	2.75133e-23	43.6891
GEMIN6	0.963495	3.28546	10.6261	3.32916e-24	2.78538e-23	43.7553
C2CD4D	2.04498	-0.562483	10.6251	3.3596e-24	2.80807e-23	44.1066
LAGE3	1.08031	4.44237	10.625	3.36188e-24	2.80859e-23	43.5541
?|729884	4.5809	0.632338	10.6197	3.52621e-24	2.94297e-23	43.9982
C20orf24	1.12232	6.71125	10.6192	3.54351e-24	2.9545e-23	43.3751
CCDC34	1.31988	3.31071	10.6177	3.58943e-24	2.99131e-23	43.6765
LSR	1.20965	7.68995	10.6174	3.59966e-24	2.99836e-23	43.3848
STT3A	0.746397	7.42145	10.6165	3.62913e-24	3.01993e-23	43.3686
HPDL	2.45616	-0.134896	10.6101	3.84376e-24	3.19696e-23	43.9545
C2orf48	2.22089	-2.02866	10.6082	3.90891e-24	3.24955e-23	44.0045
SLC35A2	0.892149	5.84297	10.6078	3.92228e-24	3.25907e-23	43.2801
LIG3	0.788448	4.84403	10.607	3.95242e-24	3.2825e-23	43.3442
WFDC3	3.23452	1.28105	10.602	4.12989e-24	3.42318e-23	43.795
CEACAM1	1.71804	5.37171	10.6017	4.14095e-24	3.43067e-23	43.25
ANKRD22	2.30755	3.95033	10.5984	4.26623e-24	3.52755e-23	43.3943
PIGU	0.756972	4.99065	10.5907	4.56925e-24	3.77443e-23	43.1849
CAD	1.0373	5.88228	10.5896	4.61761e-24	3.8088e-23	43.1169
CPSF6	0.551768	6.3002	10.5809	4.9896e-24	4.10763e-23	43.0328
SRRM3	1.90872	1.45581	10.5736	5.32685e-24	4.38313e-23	43.5278
ATAD3B	1.3938	4.34839	10.5709	5.45596e-24	4.48501e-23	43.0872
STRBP	0.776474	4.97195	10.5592	6.05572e-24	4.97562e-23	42.9074
MEST	1.22728	5.98202	10.5575	6.14914e-24	5.04503e-23	42.83
TSEN54	0.765257	4.92055	10.5461	6.80733e-24	5.57424e-23	42.7966
ARSH	2.1249	-3.25392	10.5458	6.82334e-24	5.58465e-23	43.4743
CPOX	0.814184	4.51862	10.5449	6.88042e-24	5.62865e-23	42.8336
SLC37A4	0.759292	5.0488	10.5415	7.09216e-24	5.79906e-23	42.7431
FLVCR1	1.18423	3.09912	10.537	7.38421e-24	6.03495e-23	42.9966
KRTCAP2	0.992919	6.74477	10.5336	7.60788e-24	6.21475e-23	42.6177
PTCD1	0.851404	4.36701	10.5286	7.95251e-24	6.49315e-23	42.7109
FASTKD3	0.895008	3.38223	10.5227	8.38437e-24	6.83587e-23	42.8234
CANT1	0.838894	6.82181	10.5221	8.42897e-24	6.86892e-23	42.5174
MARS2	0.843148	3.27832	10.5215	8.47785e-24	6.90543e-23	42.8302
MTX1	0.880163	5.47168	10.5197	8.61003e-24	7.00972e-23	42.5173
KIAA1524	1.75483	2.54639	10.5185	8.70611e-24	7.08114e-23	42.9156
XPO1	0.624894	7.46744	10.5126	9.17183e-24	7.44562e-23	42.4502
GTF2IRD1	0.892498	4.85582	10.5093	9.44328e-24	7.66232e-23	42.479
PDXDC1	0.785842	7.39802	10.5093	9.44992e-24	7.66403e-23	42.4186
STEAP1	2.35592	3.67229	10.5035	9.94964e-24	8.06159e-23	42.6031
TMEM62	0.959804	5.40506	10.4984	1.04048e-23	8.42636e-23	42.3338
RRP1	0.783546	4.88032	10.4918	1.10371e-23	8.92989e-23	42.3216
GORAB	0.800663	4.01374	10.4794	1.23245e-23	9.95244e-23	42.3319
TRUB2	0.830543	4.88808	10.4628	1.4274e-23	1.15048e-22	42.0657
COL5A2	1.82325	6.98973	10.4609	1.45152e-23	1.16878e-22	41.982
SOX12	1.2153	4.86765	10.4566	1.50869e-23	1.21311e-22	42.013
CKAP4	0.974862	7.10993	10.4464	1.65077e-23	1.32484e-22	41.8574
FAM72A	2.0588	-0.215982	10.4456	1.66251e-23	1.33237e-22	42.5123
CCDC86	0.837201	4.75628	10.441	1.73149e-23	1.38568e-22	41.8889
ZNF92	0.890932	3.56458	10.4377	1.78379e-23	1.42687e-22	42.0434
C19orf40	1.20878	1.13744	10.4368	1.79724e-23	1.43694e-22	42.3527
HNRNPL	0.420912	8.00563	10.4345	1.83534e-23	1.46602e-22	41.7792
BUB3	0.658132	6.38054	10.4304	1.90239e-23	1.51886e-22	41.7051
CXorf40B	0.632863	4.44616	10.4261	1.97642e-23	1.57722e-22	41.7969
CST4	3.42489	-1.96909	10.4189	2.10577e-23	1.6765e-22	42.3441
EARS2	0.72201	4.90152	10.4164	2.15276e-23	1.71311e-22	41.6568
MYEOV	4.11533	1.37575	10.4129	2.22121e-23	1.76675e-22	42.1228
SLC17A9	2.0507	3.57027	10.4079	2.32193e-23	1.84599e-22	41.7811
MRPL17	0.801401	5.70917	10.4071	2.33877e-23	1.8585e-22	41.514
NOP16	0.99355	3.52129	10.4018	2.45017e-23	1.9452e-22	41.7365
GRTP1	1.32805	3.17121	10.4017	2.45289e-23	1.94645e-22	41.7954
GTF3C2	0.556052	6.23696	10.389	2.74223e-23	2.16995e-22	41.3429
GYLTL1B	2.06716	4.35631	10.3784	3.01253e-23	2.37939e-22	41.3918
PPAPDC1A	3.14024	-0.647875	10.3693	3.26488e-23	2.5739e-22	41.8661
DHTKD1	0.921381	5.50275	10.3609	3.51479e-23	2.76449e-22	41.1203
TMEM186	0.656317	3.51274	10.3538	3.73984e-23	2.93741e-22	41.3189
C8orf51	1.43169	0.966705	10.352	3.80132e-23	2.98431e-22	41.6254
PKM2	0.85908	10.3096	10.3471	3.97e-23	3.11529e-22	41.0981
CHPF	1.12764	7.12388	10.3438	4.08421e-23	3.20343e-22	40.9594
CNO	0.795219	4.1268	10.3421	4.14577e-23	3.2457e-22	41.1106
GSDMB	1.85016	3.47856	10.3373	4.32778e-23	3.38506e-22	41.1803
FUT8	1.20468	5.52429	10.3336	4.46759e-23	3.49281e-22	40.8812
FANCB	1.52506	-0.36224	10.3314	4.55484e-23	3.55938e-22	41.5245
HPCA	1.9451	-1.99413	10.3297	4.62413e-23	3.61019e-22	41.57
ACTL6A	0.881264	5.69481	10.3287	4.6659e-23	3.64112e-22	40.8296
CLDN12	1.01437	6.05621	10.3275	4.71469e-23	3.6775e-22	40.808
SRRT	0.649672	6.37945	10.3266	4.75497e-23	3.70721e-22	40.7965
HPS3	0.769577	5.7334	10.3253	4.80581e-23	3.74512e-22	40.7987
TH1L	0.776849	6.22175	10.3167	5.18389e-23	4.03234e-22	40.7115
C7orf70	0.783103	4.59456	10.3134	5.33617e-23	4.14888e-22	40.7926
1	1.74866	3.60452	10.3112	5.44414e-23	4.23089e-22	40.9306
SNRNP25	0.884232	4.75519	10.3104	5.48284e-23	4.25901e-22	40.7462
TMED9	0.692403	7.8998	10.3078	5.60541e-23	4.35222e-22	40.6685
EPHB2	1.90588	4.5248	10.3052	5.73416e-23	4.44811e-22	40.7303
ARHGEF19	1.35176	4.86212	10.304	5.79856e-23	4.49601e-22	40.6786
C10orf35	1.04877	3.44764	10.3007	5.9666e-23	4.62419e-22	40.8675
PHKG2	0.757919	4.9762	10.2971	6.16172e-23	4.76885e-22	40.6063
NPLOC4	0.642986	7.36142	10.2958	6.23183e-23	4.82092e-22	40.5468
MRPL37	0.662624	6.00448	10.2939	6.33418e-23	4.89562e-22	40.5163
SNHG3	1.42476	1.67403	10.2925	6.41419e-23	4.95519e-22	41.045
MRPS24	0.910195	5.86743	10.2905	6.52385e-23	5.03762e-22	40.4908
CISD2	0.717106	5.16732	10.2852	6.83843e-23	5.27091e-22	40.4849
DAP	0.896488	7.94292	10.2823	7.01102e-23	5.39657e-22	40.448
RPL39L	1.94493	3.19193	10.2781	7.27379e-23	5.59375e-22	40.7152
PSMD11	0.814125	6.07384	10.2648	8.177e-23	6.27126e-22	40.2616
PTGES2	0.79503	5.32392	10.2595	8.55997e-23	6.55903e-22	40.2496
TACO1	0.697854	4.47682	10.2576	8.70669e-23	6.66241e-22	40.3227
FAM72D	2.03487	1.1836	10.2573	8.73135e-23	6.67826e-22	40.7863
CASP3	0.683066	5.2575	10.2563	8.80687e-23	6.72994e-22	40.2265
ATXN7L3	0.578784	6.27868	10.2556	8.86283e-23	6.7666e-22	40.1793
EIF6	0.760571	7.11358	10.2542	8.9699e-23	6.84526e-22	40.1789
DHRS13	1.12295	3.64459	10.2523	9.12174e-23	6.95487e-22	40.4121
GTPBP3	0.837439	3.83831	10.2497	9.32869e-23	7.10945e-22	40.3557
FGFR1OP	0.795306	3.12006	10.2472	9.53367e-23	7.25587e-22	40.4591
LYPLA2	0.812956	6.43752	10.246	9.6366e-23	7.32763e-22	40.0962
OR51E1	2.61186	-1.57366	10.2434	9.85994e-23	7.49409e-22	40.8117
ACTR5	0.681301	3.51345	10.243	9.89134e-23	7.51458e-22	40.3551
IL23A	1.92288	0.187778	10.2428	9.90695e-23	7.52306e-22	40.729
TXNDC5	0.833528	8.63951	10.2351	1.06018e-22	8.03993e-22	40.0627
NAT10	0.630206	5.91492	10.2337	1.07301e-22	8.13354e-22	39.996
SBK1	2.07976	4.27294	10.2328	1.08169e-22	8.19568e-22	40.137
DNMT3B	1.72545	1.8855	10.2316	1.09307e-22	8.27817e-22	40.4946
PRR11	2.24276	1.50977	10.2272	1.13537e-22	8.59088e-22	40.4969
PSMC4	0.734638	6.4802	10.2229	1.17945e-22	8.91641e-22	39.8961
LPGAT1	0.910922	6.62775	10.222	1.189e-22	8.9846e-22	39.8894
C8ORFK29	1.90254	-2.38551	10.2209	1.20014e-22	9.06474e-22	40.6406
USP21	0.667512	4.75517	10.2171	1.24081e-22	9.36773e-22	39.9365
HSP90B1	0.853229	9.95395	10.2162	1.25041e-22	9.43605e-22	39.9476
SNRPC	0.763994	6.02855	10.2154	1.2595e-22	9.49615e-22	39.8342
CCT6A	0.925545	7.6275	10.2144	1.27049e-22	9.57477e-22	39.8484
SIX1	2.56003	3.74073	10.2139	1.27556e-22	9.60867e-22	40.0628
C16orf57	0.662285	6.00456	10.1973	1.47477e-22	1.10798e-21	39.6783
C8orf76	0.998903	4.55283	10.1959	1.49243e-22	1.12075e-21	39.7784
SLC29A4	2.44978	3.60576	10.189	1.58457e-22	1.18836e-21	39.8719
URB1	0.983191	5.72101	10.1821	1.6833e-22	1.26017e-21	39.5563
ATG16L1	0.593467	5.20704	10.1773	1.75466e-22	1.31301e-21	39.5473
NAA25	0.764492	4.77994	10.1699	1.87193e-22	1.39829e-21	39.526
THUMPD2	0.644103	3.3896	10.169	1.88729e-22	1.40914e-21	39.737
THY1	1.58998	6.37405	10.1647	1.95899e-22	1.46203e-21	39.3927
TNFRSF25	1.88405	2.49399	10.1641	1.96838e-22	1.46839e-21	39.8357
APOA1BP	1.01007	6.81435	10.1615	2.01344e-22	1.50109e-21	39.3703
KRT16	4.2803	0.491553	10.1602	2.03592e-22	1.51677e-21	39.9997
SHFM1	0.916046	6.37901	10.1593	2.0528e-22	1.52867e-21	39.3463
NET1	1.13758	7.18534	10.1589	2.0602e-22	1.53351e-21	39.3564
MRPS34	0.79785	5.85993	10.1569	2.09674e-22	1.56003e-21	39.3335
LIMK1	1.05015	6.40081	10.1469	2.28696e-22	1.69708e-21	39.2393
KLHL17	1.35665	2.73865	10.1379	2.47138e-22	1.82753e-21	39.5755
MTFR1	1.11359	4.99853	10.1367	2.49785e-22	1.84629e-21	39.2165
NUPL2	0.715489	4.52259	10.1345	2.54624e-22	1.88124e-21	39.2529
C15orf48	2.566	4.66254	10.1334	2.56992e-22	1.89708e-21	39.2259
MARVELD3	1.21052	3.74949	10.1329	2.58153e-22	1.90482e-21	39.3628
FBXO22OS	0.957931	1.36225	10.1325	2.5916e-22	1.91142e-21	39.6951
TFG	0.721193	6.86524	10.1305	2.63615e-22	1.94343e-21	39.1042
ZDHHC18	0.744726	5.71831	10.129	2.67151e-22	1.96864e-21	39.0985
C1orf65	2.49329	-2.6098	10.1282	2.68952e-22	1.98105e-21	39.8515
POLDIP2	0.591936	6.88148	10.1264	2.73096e-22	2.0107e-21	39.0695
BCL2L12	0.913651	3.93473	10.1226	2.82243e-22	2.07714e-21	39.242
MAGED1	0.888628	7.94431	10.1101	3.14533e-22	2.30976e-21	38.96
FADD	0.698589	4.97728	10.108	3.20516e-22	2.35267e-21	38.9715
C13orf38	2.32349	-1.57821	10.1058	3.26517e-22	2.39465e-21	39.6321
SLC37A3	0.679821	5.60904	10.0999	3.43681e-22	2.51726e-21	38.8538
IGFBP3	1.92959	7.74947	10.0981	3.49121e-22	2.55599e-21	38.8502
THOC3	0.913735	5.05746	10.098	3.49523e-22	2.55783e-21	38.8777
DSCC1	1.54282	2.38065	10.0908	3.71796e-22	2.7173e-21	39.2218
CHCHD8	0.830307	5.45814	10.0866	3.85578e-22	2.81681e-21	38.7483
PLAC1	2.79191	-1.95478	10.0865	3.86021e-22	2.81884e-21	39.4793
PACSIN1	2.17891	0.378178	10.0838	3.95297e-22	2.88532e-21	39.3515
ENTPD7	0.993955	4.33449	10.0754	4.2506e-22	3.0959e-21	38.7715
UBQLN4	0.733586	6.38785	10.0654	4.63314e-22	3.36873e-21	38.5394
HNRNPAB	0.678095	7.11956	10.0606	4.82938e-22	3.5099e-21	38.5102
COL5A1	1.78544	7.65644	10.0567	4.99559e-22	3.62603e-21	38.4921
OVOL1	2.09334	2.16095	10.0501	5.2884e-22	3.83692e-21	38.9019
NR2C2AP	0.83225	4.1236	10.049	5.33682e-22	3.86708e-21	38.579
KLHL12	0.573692	5.73191	10.0479	5.38987e-22	3.90218e-21	38.4022
C1orf85	0.836755	6.31013	10.0453	5.51208e-22	3.98555e-21	38.3672
SAC3D1	0.986962	3.26862	10.0358	5.97964e-22	4.31441e-21	38.6159
SLC9A7	1.49389	1.70433	10.034	6.0727e-22	4.37969e-21	38.819
RBM34	0.64136	5.2501	10.0311	6.23121e-22	4.48919e-21	38.2876
FBXO16	1.4956	1.05522	10.031	6.23422e-22	4.48919e-21	38.8544
12	0.630692	5.6961	10.0294	6.32089e-22	4.549e-21	38.2458
SPDEF	2.61703	4.30111	10.0157	7.11484e-22	5.1117e-21	38.2661
LOC150197	2.30374	-1.57885	10.0148	7.17039e-22	5.14942e-21	38.8573
LHFPL5	2.09674	-3.1995	10.012	7.34189e-22	5.26589e-21	38.8749
RPS10P7	0.90989	1.7071	10.0096	7.49476e-22	5.37326e-21	38.6107
GPR115	3.49802	0.531829	10.008	7.59722e-22	5.44441e-21	38.6968
SGOL2	1.28358	3.02038	10.0018	8.01558e-22	5.73208e-21	38.3672
CHD1L	0.820757	5.84701	9.99777	8.29967e-22	5.93024e-21	37.9701
IMP4	0.698063	5.1089	9.99485	8.51055e-22	6.07579e-21	37.9908
NELF	1.08058	5.50754	9.98655	9.14032e-22	6.5144e-21	37.8899
AARSD1	0.671929	4.58406	9.98593	9.18903e-22	6.54636e-21	37.9731
GTF2H4	0.676733	4.49545	9.98565	9.21156e-22	6.55815e-21	37.9824
ATXN2L	0.623309	7.17941	9.98146	9.54892e-22	6.79132e-21	37.8361
ATP6V1C2	1.84521	2.81429	9.97693	9.92748e-22	7.05463e-21	38.1878
FKBP3	0.872747	5.82078	9.9671	1.08022e-21	7.66012e-21	37.7098
CRELD2	0.959531	5.54795	9.96523	1.09771e-21	7.78095e-21	37.7061
LGI2	2.0784	2.80867	9.95905	1.1575e-21	8.19787e-21	38.0367
SEC61A2	1.0227	2.34875	9.95754	1.17257e-21	8.29768e-21	38.0898
CTU2	0.841849	3.748	9.94879	1.2639e-21	8.93277e-21	37.7898
TMEM63C	3.2362	1.87332	9.94666	1.28719e-21	9.09358e-21	38.0573
ALPK2	2.3028	-0.0483694	9.94444	1.31199e-21	9.26156e-21	38.1922
PROC	2.88891	0.107229	9.93885	1.37631e-21	9.70699e-21	38.1362
MRPL15	0.978681	5.60072	9.93742	1.39332e-21	9.81878e-21	37.467
GUCY1B2	2.76611	-0.0567742	9.9321	1.45816e-21	1.02629e-20	38.0885
CERCAM	1.32627	5.53476	9.92832	1.50623e-21	1.05924e-20	37.3933
ONECUT2	3.26288	-0.000186435	9.92647	1.53025e-21	1.07568e-20	38.0377
LOC642846	1.43318	2.5451	9.92593	1.53734e-21	1.08022e-20	37.7947
FAM189B	0.78098	5.22037	9.92581	1.53889e-21	1.08086e-20	37.3941
PCNA	0.974802	6.35209	9.91655	1.66576e-21	1.16707e-20	37.2711
CLNS1A	0.666966	6.10612	9.90098	1.90297e-21	1.32941e-20	37.1413
MESP1	1.987	1.31743	9.9004	1.91243e-21	1.33547e-20	37.7242
PSMD12	0.692146	5.54277	9.89129	2.06709e-21	1.44109e-20	37.0792
AHCY	0.891792	7.33418	9.8874	2.13702e-21	1.48801e-20	37.0421
CAMK2N2	2.23322	-0.813071	9.88017	2.27302e-21	1.58075e-20	37.6891
PTGFRN	1.0571	6.3361	9.87978	2.28059e-21	1.58536e-20	36.9598
COPB2	0.610619	7.54228	9.87835	2.30845e-21	1.60407e-20	36.9718
KDELR1	0.601378	7.88086	9.87696	2.33605e-21	1.62258e-20	36.9708
YARS	0.603128	6.89215	9.87668	2.34169e-21	1.62584e-20	36.9401
DSN1	0.912963	4.36689	9.86813	2.51879e-21	1.74665e-20	37.004
LOC339674	1.94777	-3.10914	9.86726	2.53749e-21	1.75818e-20	37.6548
C11orf86	3.59407	-1.80039	9.86682	2.54695e-21	1.76401e-20	37.6169
RMI1	0.809506	3.8264	9.86668	2.55012e-21	1.76548e-20	37.0807
KIAA1522	0.910321	7.71901	9.86387	2.61182e-21	1.80672e-20	36.8549
HIST1H4J	1.60175	-0.137743	9.86272	2.63748e-21	1.82298e-20	37.5083
RHPN1	1.58942	4.36116	9.85683	2.77328e-21	1.91372e-20	36.9095
IL4I1	1.76819	3.66827	9.84986	2.94302e-21	2.03003e-20	36.9671
COPG	0.610611	8.03165	9.83866	3.23714e-21	2.22836e-20	36.6526
FBXL6	1.06113	4.45996	9.83647	3.29804e-21	2.26936e-20	36.7237
SCG5	2.60304	2.14447	9.83637	3.30083e-21	2.27036e-20	37.093
TRPT1	0.793301	4.13417	9.83334	3.38717e-21	2.3288e-20	36.7468
FANCL	0.84384	3.75919	9.824	3.667e-21	2.51608e-20	36.733
NOC2L	0.761124	6.61444	9.81723	3.88421e-21	2.66081e-20	36.4338
FUT3	1.89964	4.50081	9.81567	3.93587e-21	2.69402e-20	36.543
PABPC1	0.929258	10.4607	9.81545	3.9434e-21	2.69809e-20	36.547
DRP2	2.25274	-1.15186	9.81447	3.97635e-21	2.71953e-20	37.1532
IARS	0.68092	6.87291	9.81291	4.02937e-21	2.75468e-20	36.4019
LYSMD1	0.9532	3.4897	9.81195	4.06214e-21	2.77596e-20	36.6802
NIF3L1	0.637803	4.62625	9.808	4.20084e-21	2.86843e-20	36.4621
TMEM138	0.55334	4.80288	9.80663	4.24973e-21	2.90064e-20	36.4293
KPNA7	2.29275	0.714576	9.80566	4.28494e-21	2.92349e-20	36.9765
WDR77	0.650774	5.19106	9.80093	4.46033e-21	3.04071e-20	36.3423
MCM7	1.06733	6.69084	9.79345	4.75261e-21	3.23605e-20	36.2349
SYVN1	0.697267	6.73538	9.78963	4.90898e-21	3.33716e-20	36.2036
BRCC3	0.698992	4.83236	9.78852	4.95546e-21	3.3674e-20	36.2738
WBSCR22	0.729554	6.31922	9.78634	5.0479e-21	3.42885e-20	36.1726
MRPL36	0.992615	4.10808	9.7853	5.09245e-21	3.45772e-20	36.3473
PODXL2	2.56277	4.69156	9.78266	5.20774e-21	3.53175e-20	36.2412
HPRT1	0.958056	5.04142	9.78189	5.24205e-21	3.55218e-20	36.1961
ABCB9	1.14815	2.84602	9.78155	5.25708e-21	3.56094e-20	36.5336
EPHX4	2.37629	0.862066	9.78014	5.32021e-21	3.60226e-20	36.752
NONO	0.603637	8.45275	9.77577	5.52097e-21	3.73222e-20	36.1388
SLC26A6	1.12523	3.67345	9.77562	5.52799e-21	3.73547e-20	36.3421
SMG5	0.70913	7.11715	9.7752	5.54779e-21	3.74736e-20	36.091
DNAJC2	0.759546	4.91836	9.77412	5.59834e-21	3.78e-20	36.1435
LIG1	0.838547	4.83665	9.77402	5.60333e-21	3.78186e-20	36.1516
PRAME	5.0905	0.602679	9.77217	5.69191e-21	3.84011e-20	36.704
INCENP	1.1006	4.22757	9.77207	5.69665e-21	3.84178e-20	36.2169
DPY30	0.789618	5.36293	9.76864	5.86434e-21	3.95329e-20	36.0576
MMP9	2.24706	5.60638	9.76691	5.95086e-21	4.01002e-20	36.0282
SIRT7	0.830126	4.59797	9.7615	6.2298e-21	4.19298e-20	36.0754
DNAJC10	0.837549	7.03418	9.75652	6.49766e-21	4.37153e-20	35.9323
MARS	0.752356	6.76481	9.75588	6.53308e-21	4.39361e-20	35.921
SEC24D	0.777993	6.48315	9.75515	6.57349e-21	4.41904e-20	35.9113
NETO1	2.99655	-1.97685	9.74979	6.87824e-21	4.6184e-20	36.6451
KCNMB3	1.11505	1.64006	9.74874	6.93943e-21	4.65764e-20	36.4183
SNF8	0.648588	5.7689	9.74823	6.9693e-21	4.67399e-20	35.8645
DPAGT1	0.632627	5.68488	9.74655	7.06924e-21	4.73913e-20	35.8539
MED8	0.583806	5.36447	9.74342	7.25871e-21	4.86044e-20	35.8462
PMS2CL	0.807207	2.29971	9.74342	7.2588e-21	4.86044e-20	36.2935
ACOT11	1.36588	3.01648	9.74221	7.33309e-21	4.90824e-20	36.1772
FAM119A	0.723068	3.81726	9.73771	7.61759e-21	5.09464e-20	35.9989
COL7A1	3.00056	2.4952	9.73672	7.68134e-21	5.13525e-20	36.2106
ZNF146	0.759119	6.56402	9.73492	7.79916e-21	5.21195e-20	35.7426
DENR	0.616282	6.10397	9.73145	8.03063e-21	5.3603e-20	35.7148
ARHGAP39	1.21427	3.87791	9.73003	8.12804e-21	5.42104e-20	35.9239
MED20	0.730744	4.60424	9.72831	8.24692e-21	5.49816e-20	35.7968
SEMA4C	0.851839	5.94914	9.72443	8.52149e-21	5.67451e-20	35.6594
NCRNA00115	1.26046	0.162014	9.72269	8.64706e-21	5.75587e-20	36.3197
RANBP1	0.838773	5.50766	9.72123	8.75417e-21	5.82259e-20	35.6513
GCSH	1.81035	-0.903951	9.71666	9.09871e-21	6.04938e-20	36.3265
KCTD13	0.90619	3.82743	9.71119	9.52797e-21	6.32732e-20	35.7755
KPNB1	0.683518	7.89801	9.70857	9.74103e-21	6.46627e-20	35.5568
CBX2	2.00005	3.28859	9.70847	9.74875e-21	6.46886e-20	35.8495
DTX2	1.12147	5.47024	9.70074	1.04053e-20	6.89374e-20	35.4824
C17orf96	1.35095	2.64881	9.69841	1.06113e-20	7.02195e-20	35.8688
KRT8	1.21336	9.87662	9.69772	1.06734e-20	7.05756e-20	35.5389
CENPO	1.01804	2.57222	9.69749	1.06937e-20	7.06817e-20	35.8724
OSTC	0.810599	6.56243	9.69633	1.07983e-20	7.13455e-20	35.4203
ALG6	0.6788	3.77144	9.69523	1.08991e-20	7.19832e-20	35.6524
NEK6	0.787342	6.07407	9.69484	1.09351e-20	7.21927e-20	35.4095
SMPDL3B	1.59424	5.54477	9.69159	1.12383e-20	7.41656e-20	35.4017
TTC13	0.769479	4.32884	9.68777	1.16054e-20	7.6469e-20	35.4967
RARS	0.586921	5.92584	9.6863	1.17503e-20	7.73635e-20	35.3418
MYL6B	0.951256	4.7311	9.68344	1.20361e-20	7.91533e-20	35.4067
APEX1	0.702296	7.16036	9.67462	1.29636e-20	8.52196e-20	35.2514
MRPS17	0.922633	3.65091	9.6739	1.30423e-20	8.57035e-20	35.4965
NQO1	2.25921	7.24443	9.67358	1.30768e-20	8.58973e-20	35.2451
FKBPL	0.76543	2.91434	9.67283	1.31601e-20	8.64105e-20	35.6152
BAIAP2L2	2.8186	0.499984	9.67208	1.32427e-20	8.68523e-20	35.8777
LOC25845	0.896785	4.25952	9.67148	1.33101e-20	8.72602e-20	35.3716
PODNL1	2.21345	2.75556	9.67067	1.34004e-20	8.77844e-20	35.622
C1orf156	0.677575	3.12154	9.66917	1.35707e-20	8.88653e-20	35.5509
UBE2S	1.45634	3.89184	9.66897	1.35933e-20	8.89789e-20	35.4123
ZNF341	0.835676	3.36012	9.66545	1.40016e-20	9.16162e-20	35.4786
NUP62	0.555413	6.29494	9.66508	1.40456e-20	9.18685e-20	35.159
METAP1	0.596796	5.82507	9.66443	1.41222e-20	9.23344e-20	35.1629
B3GNT4	2.38493	-0.227617	9.65974	1.46899e-20	9.58975e-20	35.8197
TRIM11	0.704458	4.99693	9.65273	1.55807e-20	1.01595e-19	35.1216
PAXIP1	0.717512	4.21804	9.64719	1.63223e-20	1.0639e-19	35.1762
MPZL1	0.606554	7.53682	9.64713	1.63298e-20	1.06398e-19	35.0336
DBN1	1.08007	6.52104	9.63625	1.78912e-20	1.16348e-19	34.9199
IRF7	1.1351	5.41455	9.63252	1.84586e-20	1.19853e-19	34.9183
PFDN2	0.863824	5.64212	9.63047	1.87781e-20	1.21742e-19	34.8882
TSSC1	0.691572	4.69899	9.61675	2.10667e-20	1.36161e-19	34.8563
RACGAP1	1.2445	4.82276	9.61432	2.14998e-20	1.38908e-19	34.8215
MTHFD1L	0.794862	4.78984	9.61349	2.16484e-20	1.39815e-19	34.8185
YBX2	3.5422	-0.113847	9.61296	2.17456e-20	1.40335e-19	35.4265
GLRX3	0.825792	5.68683	9.61268	2.17959e-20	1.40607e-19	34.7386
CHRNB1	1.10457	3.58417	9.61244	2.18395e-20	1.40834e-19	34.9984
SF3B4	0.684494	6.71661	9.61113	2.20806e-20	1.42281e-19	34.7139
AKR7A3	3.53996	1.06637	9.61024	2.22454e-20	1.43233e-19	35.3233
IL11	2.2417	-0.59057	9.60833	2.26038e-20	1.45375e-19	35.4144
HIST2H4A	1.49703	4.00757	9.60411	2.34162e-20	1.50543e-19	34.8538
WDR4	0.863354	3.07991	9.60264	2.3707e-20	1.52354e-19	35.006
NCRNA00152	1.27461	3.40491	9.6014	2.39541e-20	1.53884e-19	34.9393
C1orf31	1.04824	4.29724	9.59976	2.42832e-20	1.5594e-19	34.7705
FOXRED1	0.762358	4.44633	9.59739	2.47701e-20	1.58945e-19	34.7289
ZNF212	0.618291	4.22258	9.5942	2.54394e-20	1.63055e-19	34.7361
COPA	0.619964	8.38457	9.59342	2.56062e-20	1.64062e-19	34.6168
TRAF5	1.12288	4.39067	9.59152	2.60154e-20	1.66558e-19	34.6884
ZBTB41	0.719103	5.25011	9.5907	2.61954e-20	1.67646e-19	34.5839
KIAA0406	0.644594	5.073	9.59041	2.62575e-20	1.67981e-19	34.5973
VPREB3	2.22937	-0.153697	9.58956	2.64448e-20	1.69115e-19	35.2359
GPATCH4	0.827448	5.04614	9.5891	2.65468e-20	1.69703e-19	34.589
RNF34	0.549645	4.91396	9.57417	3.00734e-20	1.91741e-19	34.4791
PSMB2	0.567823	6.77097	9.57213	3.05897e-20	1.94959e-19	34.392
MICALL2	1.2447	5.02715	9.56912	3.13672e-20	1.99764e-19	34.4257
SNHG4	1.55079	-1.28009	9.56521	3.24075e-20	2.06234e-19	35.0926
RAB19	1.43059	-0.347076	9.56469	3.25474e-20	2.07046e-19	35.0421
NUP43	0.560325	4.83812	9.5632	3.29563e-20	2.09569e-19	34.3969
YKT6	0.711244	6.87202	9.5599	3.38755e-20	2.15253e-19	34.2931
KIF20B	1.14541	3.51252	9.55934	3.40331e-20	2.16173e-19	34.5724
JSRP1	2.73164	0.674863	9.54859	3.72225e-20	2.35812e-19	34.8458
PRCC	0.552883	6.24891	9.54459	3.84825e-20	2.43612e-19	34.1612
CACYBP	0.774172	6.21172	9.54151	3.94823e-20	2.49662e-19	34.1361
FTSJ1	0.675616	5.35822	9.53172	4.28375e-20	2.70282e-19	34.0886
ICT1	0.789952	4.43996	9.53171	4.2839e-20	2.70282e-19	34.1875
ZDHHC13	0.809983	4.48261	9.53092	4.31233e-20	2.71974e-19	34.175
SDF2L1	1.01884	4.89443	9.52866	4.39396e-20	2.76916e-19	34.1058
FUBP1	0.633975	6.17327	9.52847	4.40092e-20	2.77251e-19	34.029
JMJD4	0.729597	4.76298	9.52647	4.47464e-20	2.81791e-19	34.1028
PDIK1L	0.791664	4.26972	9.51933	4.74835e-20	2.98694e-19	34.111
PGAM5	0.921156	4.52465	9.51415	4.95751e-20	3.1162e-19	34.0313
YWHAZ	0.753098	9.94455	9.51295	5.00693e-20	3.14493e-19	34.0111
RAE1	0.696924	4.93394	9.50918	5.16631e-20	3.24264e-19	33.9412
HNRNPC	0.547387	8.76049	9.50876	5.18449e-20	3.25284e-19	33.9323
C1orf109	0.595637	3.92526	9.50509	5.34507e-20	3.35235e-19	34.0513
C6orf222	3.14086	-1.48267	9.49979	5.58557e-20	3.50059e-19	34.5655
MFI2	2.29362	2.67451	9.49936	5.60539e-20	3.51172e-19	34.2193
FAM173B	0.787296	3.71647	9.49725	5.7046e-20	3.56991e-19	34.0243
ICA1	1.00255	5.20504	9.49038	6.03895e-20	3.77357e-19	33.7607
COX6B2	2.41523	-1.90441	9.49008	6.05428e-20	3.78175e-19	34.5029
NKAIN1	2.55936	-1.99705	9.48546	6.29025e-20	3.9277e-19	34.4687
COL22A1	2.61089	0.325232	9.48395	6.36971e-20	3.97292e-19	34.3399
SPINK1	4.89573	3.2727	9.47801	6.6914e-20	4.16912e-19	33.9466
RPN2	0.687919	8.81339	9.47306	6.97144e-20	4.34024e-19	33.6411
MSH2	0.814798	5.18264	9.46958	7.17528e-20	4.4655e-19	33.592
BIK	1.74529	2.15115	9.46803	7.26797e-20	4.52152e-19	34.0362
C1orf35	0.816624	4.17795	9.46353	7.54408e-20	4.68813e-19	33.6674
BHLHA15	2.14684	-0.211316	9.46216	7.62969e-20	4.73959e-19	34.1948
DDX52	0.635879	4.99727	9.46114	7.6945e-20	4.7781e-19	33.5403
KDM1A	0.615951	6.30647	9.45746	7.93277e-20	4.92425e-19	33.4446
TRIT1	0.725963	4.33543	9.44966	8.4609e-20	5.24248e-19	33.5292
CHRNB4	2.09074	-2.35303	9.44912	8.49895e-20	5.26412e-19	34.185
THNSL1	0.897824	3.34317	9.44467	8.81789e-20	5.45768e-19	33.6612
PSMD14	0.779858	6.12672	9.42982	9.96884e-20	6.16328e-19	33.2201
SRPX2	1.87478	4.03996	9.42153	1.06745e-19	6.58755e-19	33.347
ORC5L	0.734636	4.11626	9.41636	1.114e-19	6.86729e-19	33.2918
MTMR4	0.632606	5.66753	9.416	1.11729e-19	6.88505e-19	33.1213
C4orf48	1.8962	1.17917	9.41573	1.11983e-19	6.89824e-19	33.7181
ZSCAN16	0.863184	2.75974	9.41058	1.1684e-19	7.18957e-19	33.4802
GTPBP2	0.609079	6.04274	9.40972	1.17669e-19	7.23794e-19	33.0575
POLR3E	0.615598	5.09452	9.40867	1.18691e-19	7.29817e-19	33.1018
CCDC58	0.950467	3.16709	9.40633	1.21007e-19	7.43786e-19	33.3791
NUDT1	0.943663	3.46784	9.40504	1.22297e-19	7.51442e-19	33.3152
FUT6	2.50639	1.96455	9.40271	1.2467e-19	7.65467e-19	33.5271
C17orf58	0.912166	3.41085	9.4017	1.25708e-19	7.71564e-19	33.2983
SCN8A	2.30401	0.175545	9.40132	1.26104e-19	7.73715e-19	33.6761
COCH	2.75015	1.8119	9.39428	1.33632e-19	8.19308e-19	33.4771
DGCR9	2.34496	0.0519157	9.3941	1.33827e-19	8.20207e-19	33.6253
FAM178B	2.50239	0.245663	9.38608	1.42969e-19	8.74653e-19	33.5479
POLR1B	0.613291	4.89825	9.38408	1.45338e-19	8.88826e-19	32.9213
MAP7D2	2.85439	1.50884	9.37771	1.5316e-19	9.35647e-19	33.3764
MPP6	1.49491	1.98444	9.3753	1.56227e-19	9.54035e-19	33.3017
FOXD2	1.11536	0.961435	9.37429	1.57532e-19	9.61312e-19	33.4003
DDX27	0.650906	6.0135	9.36674	1.67615e-19	1.02174e-18	32.708
RNASEN	0.76368	5.96316	9.3608	1.76001e-19	1.07093e-18	32.6608
ABCF2	0.566792	6.04518	9.35949	1.77905e-19	1.08213e-18	32.6483
FCRL5	2.41313	2.63107	9.35732	1.81101e-19	1.10117e-18	33.0667
DLG3	0.70944	5.98576	9.35605	1.82999e-19	1.11191e-18	32.6217
MDH2	0.710455	7.49056	9.35584	1.83308e-19	1.11339e-18	32.638
C17orf63	0.708199	5.46522	9.35259	1.88266e-19	1.14228e-18	32.6158
KIFC2	1.52951	4.35538	9.35131	1.90257e-19	1.15353e-18	32.7244
MCM3	0.792051	6.51022	9.34516	2.00102e-19	1.21192e-18	32.5292
C1orf77	0.527556	6.58785	9.33883	2.10777e-19	1.27521e-18	32.4785
SRD5A3	1.34992	5.82424	9.33832	2.11656e-19	1.28007e-18	32.4826
CUL7	0.765297	6.01681	9.33646	2.14909e-19	1.29927e-18	32.4619
MARCH6	0.810063	6.87296	9.33621	2.15351e-19	1.30148e-18	32.462
MEMO1	0.715585	4.32389	9.33559	2.16438e-19	1.30758e-18	32.6016
LOC100128191	1.10945	1.41332	9.33472	2.17992e-19	1.31603e-18	33.038
WDR88	1.30701	-2.43649	9.3315	2.23827e-19	1.35078e-18	33.2361
RNFT2	1.67921	1.61886	9.32987	2.26835e-19	1.36796e-18	32.9768
FAM158A	0.946618	2.91437	9.32887	2.28704e-19	1.37874e-18	32.7919
LAPTM4B	1.21817	8.1318	9.32809	2.30169e-19	1.38708e-18	32.4338
EGLN3	2.21463	4.90958	9.32458	2.36883e-19	1.42652e-18	32.4366
DPEP1	2.47123	0.0561946	9.32371	2.38574e-19	1.43619e-18	33.0552
WDR74	0.644637	4.93231	9.32206	2.41815e-19	1.45519e-18	32.4138
PLEKHG6	1.62072	3.13097	9.32178	2.42376e-19	1.45753e-18	32.6985
KRT86	2.11542	0.31994	9.31761	2.50799e-19	1.50711e-18	32.989
STAMBP	0.540134	5.25531	9.31007	2.66762e-19	1.60019e-18	32.2861
NMRAL1	0.706267	5.32696	9.30347	2.81553e-19	1.68713e-18	32.2271
TMEM216	0.644488	3.8204	9.29924	2.91461e-19	1.74464e-18	32.392
SMG7	0.567979	6.85172	9.29498	3.01808e-19	1.80403e-18	32.1275
AUP1	0.637752	7.26595	9.29301	3.06695e-19	1.83195e-18	32.1221
DIO2	2.17736	2.76667	9.28902	3.16867e-19	1.89004e-18	32.4931
SEC61G	0.880077	5.91905	9.28594	3.2494e-19	1.93615e-18	32.0552
MRPL30	0.613096	5.22627	9.28274	3.33542e-19	1.98392e-18	32.0675
BAK1	0.767079	5.00048	9.28256	3.34032e-19	1.98613e-18	32.087
XRCC3	0.972604	3.70067	9.28156	3.3677e-19	2.00171e-18	32.2709
HHIPL2	3.95726	-0.0500473	9.2793	3.43043e-19	2.03471e-18	32.7039
AURKAPS1	1.27227	-0.721268	9.27797	3.46792e-19	2.05479e-18	32.7316
KCNQ3	2.1093	1.74242	9.27457	3.56534e-19	2.11103e-18	32.5164
ITM2C	1.07347	7.00934	9.27435	3.57188e-19	2.11416e-18	31.9645
NOP56	0.74964	6.39566	9.27309	3.60882e-19	2.13528e-18	31.945
LCLAT1	0.65496	4.56157	9.27292	3.61384e-19	2.13751e-18	32.0606
AP1G2	0.947476	6.03252	9.26985	3.70532e-19	2.19008e-18	31.9224
C1orf97	1.05017	3.07435	9.26834	3.75128e-19	2.21648e-18	32.2764
ESRP1	1.00434	6.74244	9.26436	3.87505e-19	2.2888e-18	31.8781
TOR3A	0.602525	6.06431	9.2629	3.92153e-19	2.31465e-18	31.8656
XYLT2	0.673921	5.48651	9.26226	3.94205e-19	2.32595e-18	31.8831
CTTN	0.746633	8.11621	9.26174	3.95865e-19	2.33493e-18	31.8967
LOC285629	2.72881	-0.803518	9.25992	4.018e-19	2.36911e-18	32.591
GPR56	1.27201	7.24698	9.25708	4.11183e-19	2.4219e-18	31.8315
TRIM45	1.16728	2.33117	9.25676	4.12275e-19	2.42749e-18	32.2973
RRP7B	1.06254	2.18771	9.25549	4.16543e-19	2.45007e-18	32.3067
FAM155B	2.53215	0.463571	9.25098	4.32146e-19	2.54096e-18	32.4428
MMP17	2.13697	1.89548	9.25084	4.32646e-19	2.54214e-18	32.307
C13orf34	0.916169	2.92013	9.24912	4.38723e-19	2.57695e-18	32.1472
LOC81691	1.11453	1.78771	9.24888	4.39594e-19	2.58117e-18	32.3043
NXPH4	2.65445	0.502211	9.24814	4.42254e-19	2.59409e-18	32.4173
BCL2L10	2.25672	-2.75143	9.24353	4.59182e-19	2.69151e-18	32.5403
ARNTL2	2.10895	2.43126	9.24284	4.61762e-19	2.7057e-18	32.1712
MESP2	2.27284	-0.969424	9.24215	4.64341e-19	2.71893e-18	32.4572
LOC647946	2.21643	-2.02082	9.24152	4.6675e-19	2.73209e-18	32.4991
RECQL5	0.773597	4.8701	9.23793	4.80582e-19	2.80918e-18	31.741
MGC87042	1.8859	0.397638	9.23593	4.88464e-19	2.85426e-18	32.3266
POP1	0.806052	2.98949	9.23237	5.02819e-19	2.93612e-18	32.001
SYNGR4	2.15658	-2.90928	9.22821	5.20136e-19	3.03619e-18	32.4225
ENTPD6	0.759616	6.60068	9.2237	5.39562e-19	3.14525e-18	31.5484
NKRF	0.549636	4.00003	9.22219	5.46201e-19	3.18285e-18	31.739
RGS14	0.942229	4.4155	9.22206	5.46785e-19	3.18516e-18	31.6711
ZPLD1	2.48388	-2.37551	9.21838	5.63361e-19	3.27946e-18	32.3273
TAF1A	0.821378	2.26467	9.20975	6.04293e-19	3.51532e-18	31.9288
RPAP3	0.56175	4.78939	9.20966	6.0473e-19	3.51666e-18	31.5229
PGLYRP4	2.93351	-1.35801	9.19976	6.55336e-19	3.80571e-18	32.1372
L2HGDH	0.813946	3.29426	9.19672	6.71658e-19	3.89782e-18	31.6624
TTC9C	0.619977	3.93473	9.19479	6.82291e-19	3.95547e-18	31.5304
FAM83H	1.05051	6.86588	9.19176	6.99258e-19	4.04967e-18	31.2964
EBNA1BP2	0.616644	5.83708	9.18911	7.1443e-19	4.13258e-18	31.2783
NSUN5P1	1.51711	2.59841	9.18671	7.28466e-19	4.20875e-18	31.6963
PVRL1	1.3298	5.34572	9.17711	7.87343e-19	4.54581e-18	31.2082
EIF2B4	0.46858	5.27783	9.17366	8.09681e-19	4.6716e-18	31.1857
HIST1H1E	1.75579	-2.17536	9.17282	8.15227e-19	4.70108e-18	31.957
GEMIN7	0.77207	4.03678	9.1728	8.15345e-19	4.70108e-18	31.3364
C1orf126	1.46143	1.64071	9.17039	8.31411e-19	4.78918e-18	31.6924
CMTM1	0.942704	2.51894	9.17038	8.31475e-19	4.78918e-18	31.5775
C5orf46	2.74261	-2.41967	9.16808	8.47097e-19	4.87751e-18	31.9281
EEF1A2	4.31462	2.76259	9.16756	8.50646e-19	4.89628e-18	31.518
JAK3	1.12511	4.52501	9.16357	8.78573e-19	5.05187e-18	31.1867
CDH3	2.3348	5.88361	9.15805	9.18649e-19	5.27336e-18	31.028
TBL2	0.648918	5.90167	9.15542	9.38407e-19	5.38495e-18	31.0064
PLOD1	0.758094	7.39844	9.15245	9.61202e-19	5.51202e-18	30.9956
STYXL1	0.793306	5.09239	9.14709	1.00378e-18	5.7523e-18	30.9894
DCUN1D5	0.766816	4.42458	9.1365	1.09338e-18	6.25519e-18	30.9844
CHAF1A	0.92122	3.99284	9.13389	1.11667e-18	6.38409e-18	31.0331
DNTTIP1	1.16774	5.58915	9.13042	1.14839e-18	6.5632e-18	30.8194
TMEM156	2.11132	1.41123	9.12976	1.15448e-18	6.59582e-18	31.3934
TRAF2	0.899619	4.73213	9.12859	1.16549e-18	6.65647e-18	30.8807
IQCC	0.841178	2.2892	9.12391	1.21029e-18	6.91002e-18	31.2396
ZBTB12	1.09641	2.38833	9.12317	1.21751e-18	6.94885e-18	31.2198
HCG18	0.552373	4.50833	9.11954	1.25366e-18	7.14796e-18	30.8374
NR2F6	0.866661	5.78993	9.11744	1.27512e-18	7.26546e-18	30.7069
ANKRD39	0.778878	3.36614	9.11691	1.28053e-18	7.29382e-18	31.0117
GALE	0.969745	6.11656	9.1144	1.30677e-18	7.43576e-18	30.6738
CBX1	0.697098	6.26368	9.11336	1.31776e-18	7.49326e-18	30.6639
PIGM	0.710575	4.77152	9.10518	1.40744e-18	7.99248e-18	30.6894
TLL2	2.07418	-1.37211	9.10392	1.42186e-18	8.07167e-18	31.376
SMPD4	0.583547	6.42361	9.09477	1.53053e-18	8.67987e-18	30.5156
C6orf153	0.601289	5.23338	9.09019	1.58795e-18	8.99041e-18	30.5231
FEZF1	3.4044	-1.23677	9.08977	1.59333e-18	9.01485e-18	31.2575
BAT1	0.608671	7.96916	9.08801	1.61595e-18	9.13976e-18	30.5
NOB1	0.671617	5.65213	9.08774	1.61957e-18	9.15719e-18	30.4762
RCOR2	2.35371	0.966825	9.08744	1.62338e-18	9.1757e-18	31.0993
HSP90AB1	0.637325	10.3848	9.07937	1.73228e-18	9.7749e-18	30.5217
RPP21	0.803333	4.07412	9.07487	1.79598e-18	1.01276e-17	30.5491
MPHOSPH9	0.97272	3.11526	9.06776	1.90146e-18	1.0701e-17	30.6655
RFC5	0.847586	3.90823	9.06299	1.97581e-18	1.1112e-17	30.4839
C8orf39	1.205	-1.69858	9.0619	1.99315e-18	1.12059e-17	31.0589
SCNM1	0.735095	4.73403	9.06148	1.99977e-18	1.12394e-17	30.3466
HECW1	2.08251	-0.600681	9.06003	2.02328e-18	1.13677e-17	30.9886
PDCD5	0.8042	5.23	9.05799	2.05653e-18	1.1543e-17	30.2677
DVWA	1.92931	-3.30074	9.0548	2.10991e-18	1.18348e-17	31.0594
9	2.13112	-2.00609	9.04836	2.22171e-18	1.24495e-17	30.9653
RINT1	0.644683	4.59389	9.04607	2.26285e-18	1.26759e-17	30.2419
SLC38A7	0.749489	3.73494	9.04402	2.30044e-18	1.28822e-17	30.3649
RBM12B	0.617296	4.30818	9.04316	2.31624e-18	1.29664e-17	30.2595
METTL11A	0.711267	4.39461	9.0418	2.34156e-18	1.30951e-17	30.2357
C7orf43	0.770252	4.3276	9.0416	2.34546e-18	1.31126e-17	30.2442
RPUSD1	0.873425	4.50315	9.04127	2.35152e-18	1.31421e-17	30.2161
CDK5R1	1.2969	2.2723	9.03945	2.38607e-18	1.33264e-17	30.5718
XPOT	0.860104	6.3955	9.03777	2.41837e-18	1.35023e-17	30.0631
DUSP9	3.00729	-1.03329	9.03734	2.42679e-18	1.35449e-17	30.8333
FCRL4	2.19432	-2.40224	9.03453	2.48204e-18	1.38487e-17	30.8718
TSFM	0.792847	4.957	9.03392	2.49413e-18	1.39116e-17	30.1028
FAM199X	0.715369	4.54934	9.03241	2.52459e-18	1.40722e-17	30.1396
MRPS12	0.919493	4.91278	9.03164	2.54016e-18	1.41514e-17	30.0895
MRPS33	0.81955	4.95408	9.02967	2.58052e-18	1.43604e-17	30.0694
EFTUD2	0.511606	6.80126	9.02535	2.67132e-18	1.48559e-17	29.9692
B3GALNT2	0.701379	5.06604	9.02344	2.71235e-18	1.50742e-17	30.0088
TSKU	1.39575	5.77678	9.02211	2.74129e-18	1.522e-17	29.9503
ZBTB9	0.596812	3.83869	9.0215	2.75484e-18	1.52902e-17	30.1679
GEMIN8P4	1.1004	0.138714	9.02046	2.77785e-18	1.54079e-17	30.6314
GRIN1	2.3414	-0.307661	9.02022	2.78322e-18	1.54325e-17	30.6576
SETDB1	0.617876	5.68923	9.01986	2.79128e-18	1.54671e-17	29.9361
C12orf11	0.810394	4.50347	9.01637	2.87015e-18	1.58938e-17	30.019
CDK4	0.883041	6.90988	9.01575	2.8845e-18	1.5968e-17	29.8956
ZNF7	0.647481	4.5232	9.00888	3.04718e-18	1.68356e-17	29.9571
FUNDC1	0.701972	3.97488	9.00871	3.05126e-18	1.68526e-17	30.0425
PRPF3	0.685474	5.54294	9.00834	3.0604e-18	1.6892e-17	29.8525
IER5L	1.44571	3.84733	9.00395	3.1696e-18	1.74834e-17	30.0277
PHF12	0.552935	5.9568	8.99438	3.42137e-18	1.88231e-17	29.7253
YIPF2	0.741637	5.91614	8.98902	3.57067e-18	1.9619e-17	29.6842
ALDH1B1	0.934334	5.20873	8.98592	3.6602e-18	2.00914e-17	29.6994
DLL3	3.58306	-1.54232	8.98529	3.67872e-18	2.01865e-17	30.4494
TMEM8A	0.761357	6.97605	8.98015	3.83246e-18	2.10116e-17	29.6162
MRPS23	0.827095	5.63902	8.98014	3.83282e-18	2.10116e-17	29.6248
ECEL1	3.12924	-0.86863	8.97898	3.8685e-18	2.11867e-17	30.3658
RUVBL1	0.742696	5.69078	8.97645	3.94718e-18	2.16106e-17	29.5934
CCDC43	0.554283	4.81663	8.97617	3.95598e-18	2.16448e-17	29.6622
MAZ	0.633125	7.47026	8.97613	3.95741e-18	2.16456e-17	29.5981
CDH24	1.34653	3.20402	8.97559	3.97435e-18	2.17312e-17	29.9217
COMP	3.0014	3.77437	8.97137	4.1101e-18	2.2459e-17	29.7841
POLM	0.718801	4.50175	8.97099	4.12269e-18	2.25133e-17	29.6612
C17orf70	0.693238	5.46931	8.96719	4.24942e-18	2.31978e-17	29.5323
CDC7	1.17592	2.97636	8.96119	4.45733e-18	2.42859e-17	29.8475
FASTK	0.777396	6.10479	8.95616	4.63921e-18	2.52606e-17	29.4209
C17orf89	0.823895	3.69084	8.95607	4.64257e-18	2.52707e-17	29.6791
POLR3K	0.702021	4.15787	8.95326	4.74768e-18	2.58346e-17	29.5741
SLC12A8	1.12483	4.24493	8.95119	4.8265e-18	2.62466e-17	29.5436
C7orf28A	0.70025	5.84965	8.94925	4.90145e-18	2.66457e-17	29.3731
RTN4RL2	2.16956	2.15619	8.94152	5.21219e-18	2.83258e-17	29.8166
YIPF1	0.56261	5.30525	8.93372	5.54525e-18	3.00875e-17	29.2807
TWF1	0.814957	6.577	8.92783	5.81062e-18	3.15173e-17	29.1973
UNG	0.747276	5.26228	8.92718	5.84055e-18	3.16594e-17	29.2328
CDK5RAP1	0.566828	4.79395	8.92682	5.85724e-18	3.17397e-17	29.2769
C12orf66	0.763967	2.57698	8.92093	6.13795e-18	3.32395e-17	29.5949
SCAMP5	1.14825	3.80685	8.92034	6.16661e-18	3.33841e-17	29.3773
LINGO1	1.86834	1.46146	8.91776	6.29419e-18	3.40639e-17	29.7154
TARS	0.82261	6.55653	8.91156	6.61105e-18	3.57102e-17	29.0695
SLBP	0.648263	5.78729	8.90568	6.92663e-18	3.73672e-17	29.0333
RNASEH1	0.620941	3.8904	8.90387	7.02652e-18	3.7894e-17	29.2332
WHSC2	0.623339	5.1468	8.90125	7.17414e-18	3.86778e-17	29.0395
NUP62CL	1.4539	1.06166	8.89821	7.3488e-18	3.96068e-17	29.6024
PUS7L	0.805667	2.89092	8.89604	7.47631e-18	4.02812e-17	29.3509
C1orf56	1.00155	3.32024	8.89523	7.52387e-18	4.05245e-17	29.2705
CDK5RAP3	0.881595	6.72792	8.89446	7.57016e-18	4.07609e-17	28.9379
KIF4B	1.44177	-1.68262	8.89411	7.59113e-18	4.08608e-17	29.744
HES6	1.89167	3.43115	8.89295	7.66105e-18	4.12241e-17	29.2323
SF3B14	0.624953	5.97976	8.89191	7.72457e-18	4.15395e-17	28.9194
DARS	0.566171	6.51214	8.8804	8.46108e-18	4.54713e-17	28.8252
METTL2A	0.653865	4.47785	8.87938	8.52951e-18	4.58245e-17	28.9459
C1orf213	1.16791	0.536933	8.87881	8.5678e-18	4.60156e-17	29.4941
PSMD3	0.591224	7.17498	8.87862	8.58094e-18	4.60716e-17	28.8244
BOLA3	0.850329	3.69321	8.87779	8.63709e-18	4.63583e-17	29.0653
TCF19	0.982551	4.4249	8.87576	8.77683e-18	4.70934e-17	28.9252
C17orf95	0.542827	4.46391	8.87557	8.79001e-18	4.71492e-17	28.9181
MRPL19	0.520978	5.79989	8.87543	8.79999e-18	4.71878e-17	28.7962
ZNF687	0.669592	5.65662	8.87421	8.88485e-18	4.76278e-17	28.7927
FAM119B	0.765207	3.82654	8.87104	9.1102e-18	4.88049e-17	28.9882
DUSP12	0.556765	3.97557	8.86877	9.27509e-18	4.96568e-17	28.9436
METTL7B	2.03571	3.23197	8.86258	9.74006e-18	5.20967e-17	29.0314
SNORA8	0.937611	4.0377	8.8623	9.76128e-18	5.21913e-17	28.8822
AMZ2	0.55006	5.99496	8.86055	9.89719e-18	5.28704e-17	28.6741
C8orf38	0.938572	3.52814	8.85983	9.9535e-18	5.31544e-17	28.9558
NOL6	0.665631	6.16034	8.8578	1.01141e-17	5.39612e-17	28.6495
NSUN5P2	1.4018	3.99673	8.85461	1.03722e-17	5.53204e-17	28.8294
C1orf163	0.725427	3.40358	8.8511	1.06638e-17	5.6858e-17	28.9108
C7orf28B	0.951164	5.14492	8.84773	1.09502e-17	5.83667e-17	28.6216
MANEAL	1.4628	4.10431	8.8435	1.13218e-17	6.03095e-17	28.7242
PSMA5	0.692271	6.44682	8.84333	1.13368e-17	6.03704e-17	28.5356
POLD2	0.734797	6.39643	8.83984	1.1653e-17	6.20347e-17	28.5082
SLC1A4	0.969482	5.39254	8.83939	1.16949e-17	6.22383e-17	28.5366
GNB3	1.5895	-0.45852	8.83855	1.17721e-17	6.26292e-17	29.2474
RHBDD3	0.858947	4.09961	8.83638	1.19753e-17	6.36503e-17	28.6696
TTC39C	1.16752	4.58843	8.83562	1.20474e-17	6.40078e-17	28.5896
EIF3I	0.582388	7.55779	8.83311	1.22876e-17	6.52485e-17	28.4806
PSMB3	0.781965	6.84867	8.83066	1.25273e-17	6.6459e-17	28.4423
NDUFS6	0.852995	5.76543	8.82774	1.28189e-17	6.79846e-17	28.4257
SURF4	0.515778	8.49567	8.8261	1.29846e-17	6.88422e-17	28.4587
TMCO1	0.667025	7.00222	8.8178	1.38612e-17	7.33977e-17	28.3458
C11orf83	0.985845	4.17911	8.81742	1.39029e-17	7.35953e-17	28.5088
C16orf70	0.446201	4.45082	8.81548	1.41163e-17	7.46784e-17	28.4518
C17orf90	0.837017	4.33677	8.80845	1.49183e-17	7.87732e-17	28.4141
APCDD1L	2.70879	-0.974123	8.80667	1.51288e-17	7.97852e-17	29.0304
DCPS	0.618659	4.2015	8.80559	1.52575e-17	8.04393e-17	28.4133
ERGIC3	0.58547	8.01985	8.805	1.53282e-17	8.07866e-17	28.2774
LOC100272217	1.15731	0.0166915	8.80328	1.55377e-17	8.18644e-17	28.9443
LOC92659	1.07134	2.45825	8.80324	1.55423e-17	8.18644e-17	28.6957
RTEL1	0.981765	4.53407	8.80094	1.58248e-17	8.33005e-17	28.3274
COIL	0.510585	4.6024	8.79889	1.60819e-17	8.46274e-17	28.3023
B4GALT7	0.670365	4.83931	8.79748	1.62608e-17	8.55423e-17	28.2624
TCERG1	0.577293	5.38836	8.79459	1.66344e-17	8.7453e-17	28.1886
CCR8	1.61533	-0.946406	8.79047	1.71808e-17	9.02699e-17	28.9038
TIGD3	1.2425	-0.204983	8.79034	1.71989e-17	9.03367e-17	28.8587
RAB34	0.780847	6.53107	8.78868	1.74241e-17	9.14915e-17	28.1113
LYPLA2P1	0.684372	2.25363	8.78121	1.84759e-17	9.68938e-17	28.5546
HIST2H2AA3	1.58631	4.60278	8.77856	1.8863e-17	9.8863e-17	28.1447
C16orf87	0.64811	2.70428	8.77675	1.91331e-17	1.00186e-16	28.4532
LOC645323	2.01085	-3.34714	8.77638	1.91885e-17	1.00445e-16	28.8965
ABCC10	0.660422	5.03311	8.77618	1.92188e-17	1.00572e-16	28.0764
C3orf67	1.69609	0.805128	8.77301	1.97019e-17	1.03036e-16	28.6529
RFC2	0.751664	4.92934	8.77188	1.98781e-17	1.03926e-16	28.0539
MMP3	2.93683	-1.25531	8.77013	2.01525e-17	1.05295e-16	28.7636
LRP8	1.30089	3.27709	8.77002	2.01695e-17	1.05352e-16	28.3045
KRT18	1.0243	9.43316	8.7696	2.02349e-17	1.05661e-16	28.0557
ZP3	1.40443	2.76989	8.76856	2.04008e-17	1.06494e-16	28.3795
EIF1AD	0.452686	4.84713	8.7637	2.1193e-17	1.10595e-16	27.9997
KCNK12	2.18064	-2.29613	8.76247	2.1398e-17	1.11631e-16	28.753
IL1F5	3.44537	-1.41928	8.75922	2.19485e-17	1.14362e-16	28.6881
BDH1	1.15055	4.05532	8.7578	2.21948e-17	1.15538e-16	28.0676
TMEM214	0.517072	7.0644	8.75276	2.30876e-17	1.20112e-16	27.8432
MPHOSPH10	0.463447	5.31186	8.74776	2.40086e-17	1.24827e-16	27.8316
LMNB2	0.911832	6.10405	8.74526	2.44824e-17	1.27212e-16	27.7766
C19orf52	0.483767	3.60428	8.74478	2.45731e-17	1.27644e-16	28.0491
DOPEY2	0.761763	5.43776	8.74212	2.50896e-17	1.30287e-16	27.7791
AGK	0.5086	4.80275	8.7413	2.5252e-17	1.3101e-16	27.8317
EHMT2	0.708104	6.11999	8.74037	2.54356e-17	1.31915e-16	27.7386
GNL2	0.527548	6.00813	8.73806	2.58979e-17	1.34197e-16	27.723
DCAF12	0.675833	6.51959	8.73796	2.59187e-17	1.34263e-16	27.7187
C12orf52	0.604776	4.63014	8.73559	2.64026e-17	1.36728e-16	27.8089
PAK6	0.990632	4.10766	8.73355	2.68262e-17	1.38795e-16	27.8714
CAPN12	1.50461	4.06743	8.73262	2.70233e-17	1.39771e-16	27.8711
ACN9	0.898229	3.58069	8.73174	2.72083e-17	1.40686e-16	27.9529
KIF18A	1.21319	2.42859	8.73158	2.72434e-17	1.40824e-16	28.1463
FOXH1	2.06173	-2.25617	8.72956	2.76772e-17	1.42979e-16	28.4988
ZNF691	0.601361	3.44416	8.72421	2.88573e-17	1.48939e-16	27.9202
MRPS10	0.674634	5.6857	8.7234	2.90394e-17	1.49834e-16	27.6209
SCAMP3	0.586174	6.49282	8.72213	2.93292e-17	1.51237e-16	27.5963
ACBD6	0.593363	4.52436	8.71684	3.05634e-17	1.5742e-16	27.6783
ORC2L	0.522196	4.43584	8.71683	3.05655e-17	1.5742e-16	27.6907
CKAP2	0.93754	4.54011	8.71635	3.06819e-17	1.57971e-16	27.6724
PPAPDC1B	0.907818	5.33881	8.71433	3.11693e-17	1.60383e-16	27.5717
CCT7	0.544873	7.77282	8.71408	3.1228e-17	1.60636e-16	27.5657
RPS6KB2	0.653403	5.5953	8.70769	3.28238e-17	1.6864e-16	27.5042
C17orf65	0.716649	3.12967	8.70745	3.28864e-17	1.68911e-16	27.8481
SPINT2	0.891944	9.05428	8.70591	3.32822e-17	1.7084e-16	27.5496
C7orf44	0.671022	5.24047	8.70521	3.3465e-17	1.71726e-16	27.5093
EED	0.5794	4.23193	8.70456	3.3635e-17	1.72546e-16	27.6274
ISG20L2	0.558154	5.13744	8.7042	3.3728e-17	1.72971e-16	27.5106
C1orf27	0.653501	5.36058	8.70406	3.37643e-17	1.73105e-16	27.491
NFXL1	0.705242	3.54471	8.70394	3.37963e-17	1.73216e-16	27.7455
EXOSC4	0.935601	4.41668	8.7009	3.46059e-17	1.77312e-16	27.5708
ADSS	0.543148	6.2502	8.6998	3.49048e-17	1.78789e-16	27.4243
NAA10	0.728422	5.57024	8.69901	3.51209e-17	1.79842e-16	27.4387
EXOSC1	0.581125	4.41261	8.69755	3.5522e-17	1.81786e-16	27.5456
DUSP13	3.27334	-1.75037	8.69724	3.56063e-17	1.82162e-16	28.2291
MTCH2	0.568402	6.1966	8.69585	3.59945e-17	1.84093e-16	27.3944
LOC100272146	0.978979	1.01042	8.69537	3.61305e-17	1.84732e-16	28.0379
METTL13	0.510431	5.62489	8.69417	3.64683e-17	1.86403e-16	27.3986
RBM45	0.363948	3.06929	8.69253	3.69363e-17	1.88738e-16	27.7439
SHC1	0.754089	7.5902	8.69166	3.71879e-17	1.89967e-16	27.3873
MGC72080	1.10174	2.46114	8.69157	3.72147e-17	1.90046e-16	27.8339
CLSTN3	0.72253	6.34901	8.6888	3.80239e-17	1.9412e-16	27.3394
MIOX	2.79032	-2.17002	8.68844	3.81306e-17	1.94606e-16	28.1807
DHX37	0.73304	4.72862	8.68777	3.83296e-17	1.95563e-16	27.4283
BCKDK	0.575118	5.96203	8.68621	3.87979e-17	1.97833e-16	27.3247
NDUFS2	0.555989	6.63308	8.68117	4.03496e-17	2.05621e-16	27.2825
CKAP5	0.709671	6.59742	8.68069	4.05002e-17	2.06327e-16	27.2784
GUCA1A	2.07306	-2.99531	8.68026	4.06348e-17	2.0695e-16	28.15
VPS45	0.538232	5.46411	8.67908	4.10102e-17	2.088e-16	27.2918
PIGC	0.589881	5.24392	8.65922	4.78512e-17	2.43045e-16	27.1557
APEX2	0.546281	4.99521	8.6545	4.96356e-17	2.52033e-16	27.1428
RNF207	1.42762	2.99777	8.65201	5.06036e-17	2.5664e-16	27.4455
POLB	0.919814	4.3926	8.65093	5.10277e-17	2.58636e-16	27.1908
TMED2	0.719376	8.54849	8.65015	5.13397e-17	2.60062e-16	27.1023
NUDT5	0.744144	5.32244	8.64876	5.18957e-17	2.628e-16	27.0692
PCGF3	0.610758	5.84407	8.64818	5.2127e-17	2.63892e-16	27.0365
HIST1H2BN	1.42554	-1.05149	8.64323	5.41672e-17	2.73893e-16	27.781
TMEM87B	0.557432	5.98192	8.63841	5.62281e-17	2.84144e-16	26.9576
SLC25A22	0.766605	4.95944	8.63804	5.63898e-17	2.84876e-16	27.0205
C8orf44	0.84319	0.574575	8.63613	5.72312e-17	2.89041e-16	27.6212
C2orf56	0.513267	3.53244	8.63405	5.81612e-17	2.93475e-16	27.2118
COL6A4P2	1.73755	-2.03922	8.63356	5.83796e-17	2.94402e-16	27.757
FRK	0.962254	2.45562	8.63334	5.84787e-17	2.94813e-16	27.3889
LOC389791	1.6136	-2.60154	8.63319	5.855e-17	2.95085e-16	27.7776
JTB	0.700664	7.2671	8.62999	6.00154e-17	3.02021e-16	26.9047
CCDC138	1.09139	1.43388	8.628	6.09496e-17	3.0654e-16	27.4806
C11orf10	0.634197	6.16999	8.62784	6.10248e-17	3.06827e-16	26.8731
CALU	0.850395	7.95913	8.62727	6.12922e-17	3.0808e-16	26.9058
ARFGAP1	0.732155	6.43276	8.62603	6.1886e-17	3.10973e-16	26.8582
MAP1D	0.945237	1.05557	8.62544	6.21659e-17	3.12194e-16	27.4993
GJB6	3.21076	-0.764649	8.62046	6.46102e-17	3.2418e-16	27.5912
MEA1	0.619043	5.90502	8.61903	6.53268e-17	3.27679e-16	26.8116
KRTAP4-1	3.16432	-2.31018	8.61234	6.87942e-17	3.44459e-16	27.6077
HARBI1	0.575398	1.95239	8.61117	6.94224e-17	3.47502e-16	27.2901
PANX2	1.86868	3.2321	8.61026	6.99117e-17	3.49848e-16	27.0855
WDR45L	0.6866	7.15537	8.60684	7.17828e-17	3.58999e-16	26.7248
POLE	0.895973	5.14891	8.60616	7.21634e-17	3.60796e-16	26.7581
C19orf22	0.637997	6.43507	8.60597	7.22673e-17	3.61208e-16	26.705
ESPN	2.31552	2.7574	8.60498	7.28239e-17	3.63883e-16	27.126
ZNF598	0.737881	5.33367	8.60412	7.33055e-17	3.66073e-16	26.7272
PRSS53	1.28482	1.10119	8.6006	7.53259e-17	3.75941e-16	27.3059
PDIA3P	0.788342	7.37857	8.59571	7.82277e-17	3.89964e-16	26.6461
C1orf122	0.724148	5.10433	8.59563	7.82725e-17	3.90073e-16	26.682
PRICKLE3	0.697866	3.3462	8.59232	8.03008e-17	3.9971e-16	26.9281
DCTPP1	0.797861	5.26936	8.58269	8.64905e-17	4.30015e-16	26.5688
TBC1D7	0.812588	3.84449	8.58156	8.72427e-17	4.335e-16	26.7536
MFAP2	1.41265	4.61481	8.57548	9.1429e-17	4.53769e-16	26.5839
C1orf61	2.96639	-1.69173	8.57214	9.38145e-17	4.64927e-16	27.2751
SSRP1	0.541371	7.41677	8.56595	9.83948e-17	4.87341e-16	26.4207
WBSCR16	0.534551	5.65464	8.55729	1.05174e-16	5.20157e-16	26.3508
CATSPER2P1	0.853237	0.0749981	8.55584	1.0635e-16	5.25665e-16	27.0478
MCHR1	1.77317	-1.06038	8.55464	1.07335e-16	5.30382e-16	27.1095
PLAU	1.83292	6.56584	8.55028	1.11001e-16	5.48173e-16	26.282
C14orf166	0.562342	6.66148	8.54951	1.11661e-16	5.51212e-16	26.2773
TTBK1	1.40832	-1.44213	8.54717	1.13681e-16	5.60767e-16	27.0738
FA2H	1.80135	3.84615	8.54717	1.13683e-16	5.60767e-16	26.4919
CDK5	0.727682	3.9648	8.54708	1.13762e-16	5.60993e-16	26.4697
B4GALT4	0.835402	4.92794	8.54633	1.1442e-16	5.64072e-16	26.325
TMEM48	0.879637	3.81106	8.54588	1.14816e-16	5.6581e-16	26.4886
ERCC3	0.375985	5.79785	8.54585	1.14839e-16	5.6581e-16	26.2579
DIABLO	0.622957	5.48796	8.54477	1.15798e-16	5.70203e-16	26.2649
LYPD3	2.21554	2.74156	8.5434	1.17022e-16	5.76063e-16	26.6606
C2orf27A	1.08837	-0.63839	8.54315	1.17253e-16	5.7703e-16	26.9979
PPP4C	0.629369	6.69111	8.54107	1.19135e-16	5.86122e-16	26.2138
DDIT4L	2.2523	2.21627	8.53788	1.22091e-16	6.00492e-16	26.6977
DEPDC6	1.31986	4.39284	8.53689	1.23025e-16	6.04908e-16	26.3217
TIGD2	0.737685	3.04143	8.53422	1.25575e-16	6.16911e-16	26.5413
NUDT22	0.678709	4.68547	8.53006	1.29644e-16	6.36532e-16	26.2301
ZSWIM1	0.548285	3.68573	8.52823	1.31483e-16	6.45371e-16	26.3781
GREB1L	2.5224	-0.717123	8.51667	1.4367e-16	7.0458e-16	26.803
GPR89C	1.18811	1.61005	8.51364	1.47039e-16	7.20476e-16	26.5931
MRPS30	0.708794	4.49789	8.50983	1.514e-16	7.41197e-16	26.1017
5	2.01512	1.13729	8.5093	1.52009e-16	7.43964e-16	26.6111
NFYA	0.608581	5.55555	8.50486	1.57276e-16	7.69077e-16	25.9586
PRR3	0.641504	3.67996	8.50474	1.57417e-16	7.69546e-16	26.2015
VPS25	0.554589	5.68406	8.50397	1.58351e-16	7.73661e-16	25.9454
TMEM52	1.57206	0.661707	8.50207	1.60666e-16	7.84749e-16	26.5984
USP39	0.496127	5.96599	8.49989	1.63376e-16	7.97064e-16	25.9044
TTPAL	0.618678	4.63444	8.49921	1.64224e-16	8.00971e-16	26.0031
PDIA3	0.805738	9.26785	8.49513	1.69431e-16	8.25178e-16	25.9504
PRPS2	0.691688	5.67307	8.49491	1.69714e-16	8.26321e-16	25.8774
C1orf159	0.852663	3.17516	8.49359	1.71435e-16	8.34457e-16	26.2107
C7orf10	1.76904	0.624189	8.49058	1.75428e-16	8.52668e-16	26.5149
PGF	1.36581	2.87126	8.48874	1.77922e-16	8.64544e-16	26.2263
FASTKD1	0.616459	4.01477	8.48854	1.78191e-16	8.65602e-16	26.0179
BRCA1	1.19535	3.62814	8.48709	1.80173e-16	8.74728e-16	26.0779
C2orf15	1.02255	1.86413	8.48695	1.8037e-16	8.75433e-16	26.3606
TTYH1	1.90328	-1.81789	8.4833	1.8547e-16	8.99669e-16	26.6123
ASPHD1	2.12686	2.04914	8.48283	1.8614e-16	9.02663e-16	26.3051
PSRC1	1.11369	2.49055	8.47893	1.91761e-16	9.2939e-16	26.2126
LHX2	2.2708	-2.75947	8.47743	1.9398e-16	9.39605e-16	26.6094
NUDT8	1.11512	2.74164	8.47444	1.98462e-16	9.60489e-16	26.1397
ZSCAN2	0.652728	3.3464	8.46904	2.06805e-16	1.00058e-15	25.9946
DSP	1.83544	7.86896	8.46892	2.07007e-16	1.00127e-15	25.7006
GTPBP4	0.738311	5.78237	8.46824	2.08071e-16	1.00584e-15	25.6716
C2orf44	0.538951	3.36496	8.46773	2.08891e-16	1.00952e-15	25.9812
TEKT5	1.85435	-2.30177	8.46768	2.08967e-16	1.0096e-15	26.5176
LOC729375	0.982147	0.813315	8.46746	2.09323e-16	1.01103e-15	26.3255
OTUB2	0.970404	2.09635	8.46662	2.1067e-16	1.01724e-15	26.1767
SFRS1	0.352731	7.64496	8.46568	2.12187e-16	1.02399e-15	25.6689
YTHDF1	0.516898	6.35042	8.46376	2.15319e-16	1.03881e-15	25.6266
HIST1H1D	1.93378	-2.89999	8.46343	2.15854e-16	1.04109e-15	26.51
HGS	0.597578	6.76808	8.45871	2.23774e-16	1.07837e-15	25.5926
POLA2	0.703906	4.18211	8.45819	2.24652e-16	1.08198e-15	25.7605
ODZ4	1.48272	3.40819	8.45735	2.26106e-16	1.08868e-15	25.8951
CACNB3	1.02005	4.90895	8.45387	2.32171e-16	1.11756e-15	25.6284
CYP27C1	2.39414	0.342679	8.45279	2.34093e-16	1.12649e-15	26.2526
ARTN	1.85883	-0.0823578	8.45268	2.34293e-16	1.12714e-15	26.2817
RNF186	2.7343	-2.0843	8.45139	2.36613e-16	1.13797e-15	26.386
POLR2J	0.690216	5.66391	8.45104	2.3725e-16	1.14071e-15	25.547
C1orf113	1.07385	2.73138	8.45058	2.38069e-16	1.14433e-15	25.9619
PAAF1	0.643968	4.27885	8.44975	2.39586e-16	1.15129e-15	25.6812
TMEM45B	1.51815	5.28219	8.44938	2.40269e-16	1.15424e-15	25.5588
PRKDC	0.894018	7.58729	8.44676	2.45108e-16	1.17716e-15	25.5246
YIF1A	0.706204	6.2085	8.44479	2.48816e-16	1.19429e-15	25.4846
METTL5	0.649296	4.49873	8.44466	2.49064e-16	1.19514e-15	25.6101
IRF3	0.608389	5.87903	8.44282	2.52579e-16	1.21098e-15	25.4768
TAF4	0.642879	4.60895	8.43986	2.5833e-16	1.23785e-15	25.5592
TMEM206	0.805122	3.48578	8.43877	2.60477e-16	1.24778e-15	25.741
URB2	0.712892	4.10029	8.43784	2.62322e-16	1.25627e-15	25.6213
SLC35F5	0.702358	5.72733	8.43576	2.66524e-16	1.27586e-15	25.4293
RRS1	0.854566	4.65063	8.43402	2.70075e-16	1.2923e-15	25.5099
ABP1	3.26323	2.94069	8.43289	2.72404e-16	1.30271e-15	25.7947
MAD2L2	0.836849	4.66532	8.43196	2.74343e-16	1.31161e-15	25.4926
TOP1MT	0.808873	4.81317	8.43086	2.76638e-16	1.32221e-15	25.4663
ZNF587	0.778551	4.73958	8.43026	2.77902e-16	1.32787e-15	25.4706
RAMP1	1.72099	4.3283	8.42921	2.80143e-16	1.33821e-15	25.5192
UBAP2L	0.560268	7.46619	8.4208	2.98623e-16	1.42488e-15	25.3259
C17orf75	0.697607	3.67658	8.41991	3.00657e-16	1.43377e-15	25.5636
HOOK1	0.938662	5.16594	8.41931	3.02037e-16	1.43995e-15	25.3429
NCAPD3	0.819028	4.80199	8.41516	3.11697e-16	1.48517e-15	25.3498
LOC728554	1.13576	3.22759	8.41357	3.15502e-16	1.50203e-15	25.5996
XPO6	0.466444	6.64777	8.40948	3.25449e-16	1.54721e-15	25.2208
DGKI	1.52983	-2.68344	8.40497	3.36764e-16	1.5992e-15	26.0658
LOC550112	0.58722	3.26538	8.40213	3.44107e-16	1.63316e-15	25.5072
SNRPD1	0.73714	5.19698	8.40181	3.44938e-16	1.63619e-15	25.209
PRDM15	0.738843	3.41883	8.40132	3.46232e-16	1.64186e-15	25.4728
WHSC1	0.7792	6.31708	8.39859	3.53491e-16	1.67535e-15	25.1372
GOLGA5	0.509864	6.16086	8.395	3.63241e-16	1.72107e-15	25.1116
CD2AP	0.72736	6.88685	8.39015	3.76838e-16	1.78214e-15	25.0805
ADC	1.11845	2.74049	8.38849	3.81601e-16	1.80403e-15	25.4953
PPFIA4	1.93681	1.21311	8.38761	3.84151e-16	1.81558e-15	25.6909
CPSF1	0.812472	6.50078	8.38731	3.8502e-16	1.81918e-15	25.0533
C11orf84	0.75125	4.57918	8.38573	3.89678e-16	1.84016e-15	25.1574
MEX3B	0.978056	2.00716	8.38497	3.91933e-16	1.85029e-15	25.5772
MSH6	0.668622	5.99519	8.3766	4.17564e-16	1.96855e-15	24.9771
STX6	0.48638	6.20968	8.37427	4.24991e-16	2.00245e-15	24.9561
CARM1	0.498633	5.67429	8.37063	4.36851e-16	2.05661e-15	24.9439
DNMT1	0.765599	6.21388	8.36963	4.40195e-16	2.07178e-15	24.9213
GPN2	0.426369	3.96471	8.36776	4.4646e-16	2.10068e-15	25.1204
CLPTM1L	0.799264	7.85531	8.36678	4.49775e-16	2.11569e-15	24.9341
QPCTL	0.727851	3.80274	8.36596	4.52573e-16	2.12708e-15	25.1366
LCN12	1.93329	-0.824439	8.3657	4.53476e-16	2.13073e-15	25.6802
ZNHIT3	0.541548	4.85763	8.36443	4.57834e-16	2.15061e-15	24.9639
SPATA20	0.856527	5.91825	8.35986	4.7394e-16	2.22318e-15	24.8542
LOC388796	0.905518	4.01874	8.35958	4.74939e-16	2.22726e-15	25.0498
MYBBP1A	0.756725	5.60835	8.35656	4.8591e-16	2.27744e-15	24.842
CCDC45	0.606458	4.4664	8.35237	5.01525e-16	2.34933e-15	24.9238
LOC348926	0.769151	1.75761	8.35152	5.04768e-16	2.36387e-15	25.3604
CARD11	1.61112	4.38203	8.35083	5.07389e-16	2.37548e-15	24.9248
IBSP	2.82339	-1.38383	8.35042	5.08977e-16	2.38226e-15	25.5991
CPT1B	1.55497	3.14818	8.35012	5.10133e-16	2.38701e-15	25.14
?|10431	0.615684	5.36642	8.34958	5.12205e-16	2.39604e-15	24.8051
ZFYVE19	0.72934	4.87181	8.34246	5.40502e-16	2.52214e-15	24.7984
BOLA1	0.861044	3.75806	8.34032	5.4927e-16	2.56165e-15	24.9538
ZNF48	0.671969	3.52255	8.33912	5.5426e-16	2.58421e-15	24.9892
SRP9	0.629126	7.80781	8.33799	5.5904e-16	2.60506e-15	24.7178
CCDC134	0.661737	1.66875	8.33776	5.60003e-16	2.60883e-15	25.2691
FKBP4	0.941454	6.67854	8.33054	5.91309e-16	2.75089e-15	24.6318
SIGMAR1	0.668567	5.85251	8.32943	5.96298e-16	2.77333e-15	24.6296
TTLL4	0.60259	4.66901	8.32715	6.06607e-16	2.8205e-15	24.7089
C5orf43	0.545556	6.13204	8.32706	6.07022e-16	2.82166e-15	24.6051
FGL1	4.34175	0.995381	8.32656	6.09337e-16	2.83018e-15	25.258
PRMT5	0.645859	5.9998	8.32655	6.09357e-16	2.83018e-15	24.6039
NPEPPS	0.570072	6.95761	8.32352	6.23468e-16	2.89334e-15	24.5852
LOC96610	2.05409	10.3937	8.32011	6.39662e-16	2.96559e-15	24.6824
TOM1L1	0.777673	5.53704	8.3201	6.39738e-16	2.96559e-15	24.5745
E2F5	1.05487	3.40108	8.31943	6.42952e-16	2.97968e-15	24.8656
UQCRH	0.758307	6.38262	8.31314	6.74117e-16	3.12069e-15	24.4999
CELF5	2.44738	-1.08607	8.30959	6.92356e-16	3.20163e-15	25.2803
HARS2	0.470839	5.08638	8.30511	7.16105e-16	3.30783e-15	24.4982
UNC119	0.553831	4.66981	8.30507	7.16323e-16	3.30794e-15	24.5448
ASAH2B	1.63793	-1.68182	8.30449	7.19475e-16	3.32159e-15	25.2754
ZBED4	0.552263	5.1081	8.3039	7.22665e-16	3.33541e-15	24.4871
HIST1H4H	1.52888	1.89169	8.29987	7.44891e-16	3.43331e-15	24.9601
SHOX2	2.23499	-0.741715	8.29522	7.71386e-16	3.55349e-15	25.1534
CIRH1A	0.554797	5.33585	8.29334	7.82328e-16	3.60096e-15	24.3893
PRSS50	2.42198	-0.947484	8.29104	7.96002e-16	3.66092e-15	25.1351
UAP1	0.695893	6.04008	8.28869	8.10152e-16	3.72498e-15	24.3219
C9orf119	0.644359	3.93074	8.28854	8.11067e-16	3.72716e-15	24.5375
CDX1	1.44643	-2.00069	8.28638	8.24313e-16	3.78701e-15	25.158
ZNF280C	0.685196	2.6463	8.28622	8.25307e-16	3.79055e-15	24.75
TRMT2A	0.704656	5.0414	8.28363	8.4152e-16	3.86187e-15	24.3434
CLDN4	1.03166	8.62489	8.27882	8.72482e-16	4.00287e-15	24.3082
ZNF774	0.817046	0.433216	8.27713	8.83572e-16	4.05046e-15	24.9395
PHF6	0.613395	4.95741	8.27426	9.0279e-16	4.13744e-15	24.2827
POP7	0.788543	4.67428	8.27382	9.05777e-16	4.15001e-15	24.3127
GMPS	0.720714	5.6586	8.27333	9.09099e-16	4.16298e-15	24.2213
C1orf172	0.741024	4.35938	8.27197	9.18459e-16	4.2047e-15	24.3427
TMEM105	1.74453	0.657151	8.27124	9.23481e-16	4.22655e-15	24.8784
ATP2A2	0.65965	8.64445	8.27054	9.28373e-16	4.24651e-15	24.2477
PAK1IP1	0.727983	4.25235	8.2705	9.28595e-16	4.24651e-15	24.3486
AVEN	0.719406	3.23926	8.27008	9.31542e-16	4.25884e-15	24.5299
LRRC42	0.647745	4.93321	8.26988	9.32943e-16	4.26409e-15	24.2529
TIMM50	0.722024	5.47849	8.26749	9.49809e-16	4.33883e-15	24.188
NHP2	0.695555	5.88477	8.26409	9.743e-16	4.44831e-15	24.144
UQCRHL	0.819681	4.4263	8.26297	9.82506e-16	4.48336e-15	24.2661
TMEM81	0.744586	1.3457	8.26027	1.00263e-15	4.57396e-15	24.7328
ERGIC2	0.682965	5.38265	8.25402	1.05067e-15	4.78667e-15	24.0949
SSBP1	0.622532	5.74107	8.2532	1.05714e-15	4.81485e-15	24.0687
POSTN	1.56604	7.34167	8.25197	1.06688e-15	4.85789e-15	24.0654
ADAM15	0.835097	7.63003	8.25159	1.06994e-15	4.86924e-15	24.0714
C6orf126	2.22757	-3.16689	8.25108	1.07401e-15	4.88641e-15	24.9487
NDE1	0.738524	4.54899	8.24912	1.08985e-15	4.95584e-15	24.1466
DEPDC4	1.00582	-1.19411	8.24728	1.10502e-15	5.02345e-15	24.8277
GPR84	1.574	1.0278	8.24234	1.14658e-15	5.2096e-15	24.633
FTSJ2	0.535037	5.1409	8.23732	1.19038e-15	5.40571e-15	23.9916
FH	0.568079	5.96	8.2361	1.20134e-15	5.45401e-15	23.9351
CENPN	0.91582	3.79875	8.23328	1.22689e-15	5.56703e-15	24.1537
LEO1	0.517457	4.39565	8.22613	1.29417e-15	5.86604e-15	23.9989
GREB1	1.91443	2.07663	8.22401	1.31489e-15	5.95357e-15	24.3756
NACC1	0.65899	6.3449	8.21743	1.38102e-15	6.24297e-15	23.7922
COL17A1	3.29078	3.22368	8.2168	1.38756e-15	6.27087e-15	24.14
SLC7A11	2.24834	4.06512	8.21666	1.38898e-15	6.2756e-15	23.983
GTPBP5	0.657241	4.51737	8.21284	1.42917e-15	6.4486e-15	23.8835
GALNT2	0.689542	7.29486	8.21267	1.43093e-15	6.45479e-15	23.7744
MRPL13	0.816627	5.03306	8.20784	1.48336e-15	6.68953e-15	23.785
TRPV1	1.25224	2.81017	8.20305	1.5373e-15	6.92726e-15	24.1107
C4orf21	0.982749	1.71328	8.2028	1.54012e-15	6.93812e-15	24.2677
SLC25A15	0.80326	3.79769	8.20092	1.56183e-15	7.03032e-15	23.9158
FNDC1	1.97056	4.15801	8.19715	1.6064e-15	7.22902e-15	23.8236
SMARCB1	0.477763	6.14532	8.19699	1.60828e-15	7.23556e-15	23.6434
ADAMDEC1	2.39641	2.19231	8.19641	1.61518e-15	7.26466e-15	24.1568
SLC22A18	1.14044	4.59621	8.19435	1.64017e-15	7.37315e-15	23.737
CR2	2.67449	1.89196	8.19388	1.64591e-15	7.39699e-15	24.1795
ATP2A1	1.54716	-1.28615	8.19264	1.66125e-15	7.46195e-15	24.4329
IL31RA	2.80334	-0.653009	8.19258	1.66198e-15	7.46278e-15	24.3942
RFX8	1.77026	-2.26761	8.1815	1.80473e-15	8.09358e-15	24.4027
CD19	2.42398	0.625349	8.17638	1.87478e-15	8.40547e-15	24.1847
LOC645431	1.18357	0.524289	8.17493	1.89505e-15	8.49189e-15	24.1823
MTA3	0.59165	5.28566	8.16818	1.9925e-15	8.91675e-15	23.4708
PRSS3	3.10813	-0.954899	8.16749	2.00271e-15	8.96006e-15	24.2299
CARS	0.507396	5.58944	8.16578	2.02836e-15	9.07243e-15	23.4329
RCE1	0.535361	4.34896	8.1534	2.22343e-15	9.92921e-15	23.4723
LGSN	3.41158	2.1451	8.15284	2.23277e-15	9.96828e-15	23.8447
LY6D	3.61408	-0.625702	8.15243	2.23957e-15	9.99338e-15	24.0996
FAM53A	1.14338	0.535137	8.14892	2.29852e-15	1.0251e-14	23.9917
PDGFRL	1.30352	3.60732	8.14515	2.36377e-15	1.05365e-14	23.5431
TMEM5	0.61261	3.9371	8.14433	2.37812e-15	1.05949e-14	23.4756
MOV10	0.616134	5.80522	8.14379	2.38756e-15	1.06341e-14	23.2624
INTS4	0.474645	4.68562	8.14125	2.43292e-15	1.08333e-14	23.3366
FAM69A	0.78289	3.73639	8.13892	2.47542e-15	1.10197e-14	23.4732
ACTR3B	0.741976	2.73876	8.1381	2.49035e-15	1.10832e-14	23.6472
AMPD2	0.544693	5.40652	8.13419	2.56348e-15	1.14026e-14	23.2132
E2F1	1.20552	4.07503	8.13209	2.60368e-15	1.15784e-14	23.3617
MORF4L2	0.554552	7.79871	8.13184	2.60848e-15	1.15968e-14	23.1977
RRM1	0.620505	5.90454	8.13097	2.62537e-15	1.16688e-14	23.1654
SCRIB	0.936476	6.59054	8.12994	2.64552e-15	1.17552e-14	23.1522
EIF4A3	0.63154	6.46055	8.12971	2.65003e-15	1.17722e-14	23.1494
IL1RAPL2	2.09448	-3.29789	8.12938	2.65644e-15	1.17976e-14	24.0675
MRPS16	0.537168	6.38366	8.1292	2.66003e-15	1.18073e-14	23.1455
HAVCR1	3.17415	-1.71162	8.12593	2.72515e-15	1.20932e-14	23.971
TIPRL	0.524586	5.72396	8.1227	2.791e-15	1.23757e-14	23.1117
PAIP1	0.638556	6.00001	8.12185	2.80857e-15	1.24471e-14	23.0962
MED14	0.544069	6.03051	8.11855	2.87799e-15	1.27514e-14	23.0715
TAF2	0.592958	5.08869	8.11113	3.04021e-15	1.34561e-14	23.0716
RCN3	1.39538	4.78327	8.10955	3.07585e-15	1.36103e-14	23.0933
PSME4	0.530269	6.46411	8.1064	3.14811e-15	1.39264e-14	22.9796
WDR67	0.915467	2.79135	8.10334	3.22012e-15	1.42375e-14	23.3854
TOMM70A	0.502661	6.33338	8.10169	3.25954e-15	1.44042e-14	22.945
FAM24B	1.15548	0.486876	8.09895	3.32611e-15	1.46907e-14	23.6324
WDYHV1	0.768414	3.46948	8.09866	3.33318e-15	1.47181e-14	23.2305
RANGAP1	0.597741	6.59851	8.09711	3.37169e-15	1.48843e-14	22.9131
UGDH	1.32858	6.64499	8.09638	3.3897e-15	1.49521e-14	22.9084
PSPH	1.03824	3.77026	8.09592	3.40126e-15	1.49992e-14	23.1537
NETO2	1.25181	4.33704	8.09447	3.43781e-15	1.51525e-14	23.0444
RPS2	0.741824	9.11016	8.08797	3.60658e-15	1.58716e-14	22.9268
TTLL12	0.804068	5.72326	8.08659	3.64343e-15	1.60254e-14	22.8488
VIL1	4.34745	-0.0835087	8.08593	3.66121e-15	1.60994e-14	23.5805
SCYL3	0.529581	4.12973	8.08523	3.68015e-15	1.61785e-14	23.0111
NCAPD2	0.855376	6.20048	8.08428	3.70594e-15	1.62877e-14	22.8193
SAR1B	0.699065	4.89281	8.08406	3.712e-15	1.63101e-14	22.8952
CHMP4B	0.468642	7.70654	8.08368	3.72256e-15	1.63522e-14	22.8439
TCEB1	0.777652	5.3238	8.08222	3.76284e-15	1.65206e-14	22.8408
ZMYM1	0.577998	3.73643	8.07789	3.88479e-15	1.70427e-14	23.029
MRPL10	0.487975	5.5819	8.07601	3.93865e-15	1.72746e-14	22.7788
TOMM40	0.723337	5.77479	8.07565	3.94938e-15	1.73171e-14	22.7672
ZNF623	0.663514	4.33129	8.06783	4.18318e-15	1.83328e-14	22.8518
ZC3H15	0.497347	6.0453	8.06687	4.21277e-15	1.84577e-14	22.6953
SDAD1	0.43154	5.46223	8.06651	4.22412e-15	1.85027e-14	22.7169
DOK5	1.83261	0.464353	8.06361	4.31491e-15	1.88906e-14	23.3784
TRPM2	1.26769	3.59249	8.05705	4.5283e-15	1.9789e-14	22.9052
TIMM9	0.645911	4.45906	8.05191	4.7026e-15	2.05348e-14	22.7172
SGK2	2.17679	0.242576	8.05109	4.73096e-15	2.06533e-14	23.3051
PTS	0.760792	3.63319	8.05105	4.73221e-15	2.06534e-14	22.8541
NIT2	0.652247	5.01256	8.04104	5.09306e-15	2.2194e-14	22.5705
ANAPC11	0.793084	6.17674	8.04079	5.1026e-15	2.22293e-14	22.5042
SNORA39	1.29321	-1.95962	8.04075	5.10378e-15	2.22293e-14	23.369
SRCIN1	1.7414	2.90855	8.03866	5.18266e-15	2.2567e-14	22.8971
PTBP1	0.399111	7.98368	8.03862	5.18445e-15	2.2569e-14	22.5267
ENC1	1.00954	6.37144	8.03437	5.34852e-15	2.32594e-14	22.4566
S100PBP	0.461835	4.68747	8.03125	5.47208e-15	2.37784e-14	22.5371
WDR3	0.649604	5.16807	8.02035	5.9272e-15	2.57362e-14	22.4059
LOC349114	1.12228	2.65383	8.01467	6.17871e-15	2.68008e-14	22.766
DHFR	0.75208	3.5907	8.012	6.30074e-15	2.73161e-14	22.5801
ZNRD1	0.630848	4.31722	8.01142	6.32728e-15	2.74104e-14	22.4461
PSMB5	0.665596	6.80664	8.01142	6.32735e-15	2.74104e-14	22.2957
WDR76	0.955331	2.93741	8.01011	6.38836e-15	2.76606e-14	22.6862
GUF1	0.537335	4.79268	8.00948	6.41791e-15	2.77814e-14	22.367
REPIN1	0.587604	6.61388	8.00849	6.46465e-15	2.79766e-14	22.2713
TMEM106C	0.882148	6.06327	8.00271	6.74363e-15	2.9169e-14	22.2311
NAA38	0.532567	4.35286	8.00192	6.78245e-15	2.93294e-14	22.3721
LOC100131551	1.99097	-3.05844	8.00166	6.79545e-15	2.93781e-14	23.1394
S100A2	2.24903	3.3777	8.0006	6.84833e-15	2.95992e-14	22.5384
CRYGN	2.12121	-2.49688	7.99998	6.87931e-15	2.97255e-14	23.1029
CLTC	0.496404	9.17803	7.9987	6.94441e-15	2.99991e-14	22.2835
CLDN14	1.62452	-2.00524	7.99684	7.03928e-15	3.03625e-14	23.0564
MTERFD1	0.65878	4.03177	7.99195	7.29507e-15	3.14498e-14	22.3538
CD276	0.600465	6.72159	7.99166	7.3105e-15	3.15083e-14	22.1517
PRPF40B	0.850035	4.18391	7.99083	7.35503e-15	3.16921e-14	22.3194
PAX9	2.09013	2.39674	7.99077	7.3584e-15	3.16986e-14	22.634
C6orf147	1.14171	-0.788474	7.99049	7.37351e-15	3.17556e-14	22.9406
SPSB1	0.830049	5.80525	7.99025	7.38637e-15	3.18029e-14	22.1487
NDUFS8	0.720385	6.0807	7.9898	7.41065e-15	3.18912e-14	22.1377
BET1	0.766631	5.04823	7.98956	7.42347e-15	3.19383e-14	22.1954
SFRS13A	0.355983	6.34785	7.98906	7.45077e-15	3.20313e-14	22.1298
NPW	2.84587	-1.052	7.98677	7.57642e-15	3.25632e-14	22.9305
BARX1	4.15514	-0.433844	7.9824	7.82186e-15	3.36011e-14	22.8594
FAM131C	1.94359	-2.7691	7.97812	8.06978e-15	3.46397e-14	22.959
FLJ40330	2.11846	1.16236	7.97675	8.15108e-15	3.49798e-14	22.6912
XKRX	2.0477	2.73972	7.97339	8.35285e-15	3.58275e-14	22.4553
5	0.655005	4.90362	7.96979	8.57519e-15	3.67533e-14	22.0685
SYCE2	1.39827	-1.74413	7.96735	8.72872e-15	3.73829e-14	22.8318
HIST1H2BG	2.26704	-1.45879	7.96717	8.74049e-15	3.74239e-14	22.8146
TNFRSF13C	1.75665	-1.22337	7.96224	9.05978e-15	3.87518e-14	22.7656
IWS1	0.397448	5.93913	7.9615	9.10863e-15	3.89509e-14	21.9377
SND1	0.479659	7.84482	7.95793	9.34844e-15	3.99461e-14	21.9407
SLC12A7	0.940276	7.13344	7.95771	9.36388e-15	4.0002e-14	21.9172
EXOSC2	0.538686	4.31901	7.95698	9.41385e-15	4.01952e-14	22.0543
KIAA1731	0.686443	3.8816	7.95672	9.43148e-15	4.02502e-14	22.1279
GNGT1	2.06317	-3.30291	7.95319	9.67694e-15	4.12561e-14	22.8035
CEACAM5	3.52667	7.21146	7.94595	1.02002e-14	4.34105e-14	21.835
TIMM17B	0.764619	5.37199	7.94416	1.03331e-14	4.39431e-14	21.8412
SMOX	1.2152	3.36135	7.94367	1.03705e-14	4.4091e-14	22.1327
FAM40B	1.84434	2.21627	7.94315	1.04095e-14	4.42347e-14	22.3193
B3GAT3	0.677993	5.3267	7.94274	1.04409e-14	4.43566e-14	21.8344
HINFP	0.4914	4.14552	7.9411	1.05659e-14	4.48768e-14	21.9689
USP28	0.659447	4.80278	7.94078	1.05903e-14	4.49579e-14	21.8721
HIST1H3D	2.1109	-1.37922	7.93626	1.0944e-14	4.64245e-14	22.5896
SLC39A4	1.16539	5.32687	7.92969	1.14784e-14	4.8606e-14	21.741
TIMM10	0.684886	4.35197	7.92658	1.17406e-14	4.96915e-14	21.8315
PGBD2	0.626958	2.93098	7.92549	1.18337e-14	5.00731e-14	22.0803
NUP210	0.955524	6.35439	7.92258	1.20864e-14	5.11166e-14	21.6529
KRTAP5-1	1.59112	-1.19982	7.92024	1.22933e-14	5.19659e-14	22.465
VGF	2.52719	-1.36607	7.91576	1.26991e-14	5.36543e-14	22.443
NASP	0.667629	6.56225	7.91512	1.27582e-14	5.38773e-14	21.6006
CBLB	0.60925	4.63942	7.91228	1.30239e-14	5.49855e-14	21.6886
GBAP1	0.661335	4.76875	7.90999	1.32414e-14	5.58897e-14	21.656
SNHG12	1.06966	3.73853	7.90927	1.33105e-14	5.61534e-14	21.8153
SLC6A8	1.40575	4.82469	7.90684	1.3547e-14	5.71368e-14	21.6269
SEC13	0.511744	6.83832	7.90635	1.35955e-14	5.73272e-14	21.5424
EIF4EBP1	1.21581	4.97258	7.90461	1.37676e-14	5.80383e-14	21.5944
CASP2	0.533506	5.54428	7.90243	1.39869e-14	5.89042e-14	21.5316
NOMO1	0.588643	7.6314	7.8994	1.42969e-14	6.01798e-14	21.5149
C21orf125	2.39389	-0.106441	7.89148	1.51394e-14	6.36631e-14	22.1886
CENPW	1.22526	2.38194	7.8885	1.54701e-14	6.50051e-14	21.905
TARBP2	0.645231	4.73688	7.88211	1.62003e-14	6.79721e-14	21.4612
GPS1	0.550184	6.71643	7.88052	1.63884e-14	6.86935e-14	21.3559
PSD	1.16948	1.43061	7.87882	1.65898e-14	6.9486e-14	21.9636
RAD9A	0.703445	3.81901	7.8777	1.67257e-14	7.00378e-14	21.5752
LRPPRC	0.551366	7.19583	7.87517	1.7034e-14	7.1311e-14	21.3292
DDX23	0.420896	7.09171	7.87299	1.73039e-14	7.24232e-14	21.3109
ALG1	0.560473	5.1494	7.8704	1.76301e-14	7.37338e-14	21.3331
VDAC1	0.603025	7.42118	7.8702	1.76559e-14	7.38085e-14	21.3004
PRB3	2.13202	-2.77105	7.87019	1.76567e-14	7.38085e-14	22.1931
PFAS	0.675135	4.55113	7.86896	1.78148e-14	7.44328e-14	21.3917
UCK2	1.40542	3.38057	7.86723	1.80384e-14	7.53112e-14	21.5841
HAUS5	0.743927	4.15995	7.8629	1.86099e-14	7.76208e-14	21.4088
SGPP2	1.42793	4.13738	7.86237	1.86815e-14	7.79003e-14	21.4089
CDK16	0.576767	6.69036	7.86077	1.88986e-14	7.87859e-14	21.215
SAAL1	0.649297	3.02586	7.85343	1.99245e-14	8.2981e-14	21.551
PCP4	3.49	0.37612	7.85235	2.00811e-14	8.3613e-14	21.8751
EIF2B2	0.512703	4.80392	7.85187	2.01507e-14	8.38819e-14	21.2381
EEF1E1	0.687442	3.8752	7.85081	2.03045e-14	8.44807e-14	21.3738
THOP1	0.660491	4.84484	7.84932	2.05232e-14	8.53695e-14	21.2153
C12orf23	0.662863	6.14496	7.84832	2.06721e-14	8.59466e-14	21.1255
MX2	1.16413	5.40789	7.84749	2.07952e-14	8.64373e-14	21.1494
DHRS11	0.78537	3.14545	7.8463	2.0975e-14	8.71635e-14	21.4791
PNPT1	0.619058	5.09044	7.84357	2.13911e-14	8.88705e-14	21.1482
POU4F1	2.71186	-2.18309	7.84068	2.18399e-14	9.07129e-14	21.9568
BZW1	0.655986	7.88119	7.83381	2.29468e-14	9.5264e-14	21.057
MRPL2	0.592104	4.71643	7.82987	2.36058e-14	9.79517e-14	21.0929
TDO2	1.72989	1.52742	7.82976	2.36255e-14	9.80093e-14	21.6048
TRIM67	1.45018	-2.32182	7.82815	2.39003e-14	9.90764e-14	21.8756
TAF6	0.574755	6.01389	7.82343	2.47244e-14	1.02393e-13	20.9516
CPSF4	0.655492	4.69549	7.82271	2.48518e-14	1.02895e-13	21.0448
MINA	0.493543	5.2072	7.8204	2.52673e-14	1.0459e-13	20.9734
BNIP3	0.981694	6.13261	7.81886	2.55489e-14	1.05704e-13	20.917
C5orf22	0.59711	5.10307	7.81804	2.56999e-14	1.06302e-13	20.9662
FHL3	0.684568	4.37609	7.8131	2.66271e-14	1.10057e-13	21.0211
PPIB	0.730984	8.9838	7.81297	2.66524e-14	1.10113e-13	20.9506
APOBEC3B	1.81248	2.5634	7.81295	2.66572e-14	1.10113e-13	21.3417
TM9SF4	0.463197	6.85515	7.81177	2.68838e-14	1.11009e-13	20.8709
PABPC4	0.518837	7.35958	7.81076	2.70776e-14	1.11728e-13	20.8772
NUDT17	0.852689	1.30249	7.80736	2.77465e-14	1.14349e-13	21.4726
UBXN4	0.389978	7.36414	7.8047	2.8282e-14	1.16499e-13	20.8345
LOC541471	0.964422	3.3611	7.80397	2.84286e-14	1.17075e-13	21.1399
LRDD	0.977071	3.79817	7.80392	2.84395e-14	1.17091e-13	21.0564
PNO1	0.622335	4.78871	7.80361	2.85037e-14	1.17326e-13	20.8983
FAM54A	1.33266	1.39278	7.80089	2.90652e-14	1.19609e-13	21.4169
TELO2	0.734621	5.08432	7.79484	3.03515e-14	1.24781e-13	20.8041
LOC100133991	0.891597	0.897889	7.79363	3.06158e-14	1.25806e-13	21.4168
PHB	0.529315	7.19982	7.79185	3.10097e-14	1.27394e-13	20.739
SLC20A1	0.7603	6.10769	7.78765	3.19541e-14	1.3121e-13	20.697
UBE2Q1	0.46246	6.78504	7.78634	3.22573e-14	1.32423e-13	20.6899
FLJ12825	1.61225	-2.03657	7.78523	3.25134e-14	1.33442e-13	21.5597
RHBDF2	0.79905	5.44373	7.78511	3.25412e-14	1.33524e-13	20.7058
MRPS5	0.468822	5.6301	7.7842	3.27547e-14	1.34367e-13	20.6885
LOC151534	0.831712	3.24957	7.78034	3.36711e-14	1.38093e-13	20.9942
HDLBP	0.515417	9.44013	7.77936	3.39086e-14	1.39034e-13	20.7311
TMEM147	0.687759	6.2218	7.77088	3.60272e-14	1.47506e-13	20.5773
CYC1	0.832599	6.63577	7.76744	3.69237e-14	1.50994e-13	20.5543
PIGW	0.591296	3.54423	7.76704	3.70301e-14	1.51393e-13	20.8449
BPNT1	0.603933	5.41887	7.76231	3.8301e-14	1.56438e-13	20.5469
LOC387646	1.36304	0.670572	7.76139	3.85545e-14	1.57435e-13	21.2106
C4orf46	0.724712	3.40522	7.75285	4.09764e-14	1.67002e-13	20.7717
MUC20	1.67128	5.69979	7.75023	4.17489e-14	1.7011e-13	20.4462
PSMA1	0.482248	6.88232	7.74762	4.2532e-14	1.73259e-13	20.4196
NKX3-2	1.95771	-2.61305	7.74695	4.27373e-14	1.74011e-13	21.3212
PMS2L3	0.875133	1.15779	7.74655	4.28594e-14	1.74424e-13	21.0609
1	0.55686	3.12878	7.74374	4.37241e-14	1.77858e-13	20.7592
MCM3APAS	0.946486	0.316986	7.74298	4.39634e-14	1.78789e-13	21.1107
ALOXE3	1.77049	-2.0222	7.74034	4.4796e-14	1.82e-13	21.2453
SCLY	0.516371	3.52254	7.73939	4.51028e-14	1.83071e-13	20.6549
HAPLN3	1.12462	3.84213	7.73749	4.57152e-14	1.85512e-13	20.5809
ZNF367	0.9989	2.3748	7.7362	4.61375e-14	1.87181e-13	20.8314
TMEM145	1.92404	-2.01903	7.73471	4.66315e-14	1.89094e-13	21.2058
CCT8	0.505731	7.35444	7.73375	4.69514e-14	1.90346e-13	20.3349
RAN	0.71654	7.68285	7.72464	5.00938e-14	2.02794e-13	20.2813
NUP37	0.66787	4.09456	7.72425	5.02342e-14	2.03314e-13	20.4422
2	0.717811	5.09549	7.72298	5.06873e-14	2.05099e-13	20.2979
GFAP	2.06403	-1.7683	7.72134	5.12843e-14	2.07415e-13	21.099
PFN4	1.36307	-1.45276	7.71975	5.1867e-14	2.09722e-13	21.0696
SPDYA	0.903762	-0.791888	7.71917	5.20826e-14	2.10543e-13	21.024
UCN2	1.99409	-2.46909	7.71861	5.22877e-14	2.11322e-13	21.117
SLC16A3	1.11724	7.18966	7.71717	5.28246e-14	2.13441e-13	20.214
PSMD7	0.504738	6.53985	7.71555	5.34393e-14	2.15873e-13	20.1891
AMPD3	0.723568	4.35182	7.71472	5.37547e-14	2.17044e-13	20.3331
DCAF4	0.60336	3.69656	7.70835	5.6241e-14	2.26867e-13	20.4044
?|645851	1.24292	-0.68958	7.70816	5.63178e-14	2.27122e-13	20.9405
TIGD1	0.821384	2.5287	7.70792	5.64124e-14	2.27449e-13	20.6099
MECR	0.458466	4.11731	7.70277	5.85152e-14	2.35703e-13	20.288
ERI2	0.517345	3.99456	7.70227	5.87218e-14	2.36479e-13	20.3063
ATR	0.538375	4.87485	7.70075	5.93611e-14	2.3894e-13	20.1657
CHORDC1	0.678156	4.4754	7.69758	6.07077e-14	2.44244e-13	20.1948
IGF2BP3	2.45742	2.87824	7.69704	6.0942e-14	2.45129e-13	20.4767
PRR7	1.32592	0.890264	7.69458	6.20125e-14	2.49375e-13	20.7245
HRASLS	2.15705	-0.626187	7.6918	6.32508e-14	2.54295e-13	20.8225
LCMT1	0.429885	4.80906	7.68829	6.48442e-14	2.60639e-13	20.0864
IL1F9	2.14358	-2.8784	7.68642	6.57092e-14	2.64053e-13	20.9131
RPL37	0.765752	9.3454	7.68526	6.62472e-14	2.66152e-13	20.0679
FAM195A	0.983213	4.4659	7.68446	6.66268e-14	2.67614e-13	20.1046
MTERF	0.555806	3.14859	7.6839	6.68929e-14	2.68618e-13	20.3373
GGCX	0.762307	6.0305	7.68091	6.83238e-14	2.74169e-13	19.95
HNRNPA2B1	0.401651	9.31799	7.67878	6.9358e-14	2.78122e-13	20.0216
MCCC2	0.588199	6.24845	7.67841	6.95422e-14	2.78794e-13	19.9294
PTMA	0.467931	9.75978	7.67312	7.21957e-14	2.89295e-13	19.9993
UGGT2	0.583249	4.24457	7.67292	7.22978e-14	2.89636e-13	20.0584
C2orf60	0.467851	3.54949	7.67119	7.31855e-14	2.92984e-13	20.1734
PARP2	0.608988	4.2868	7.669	7.43315e-14	2.9715e-13	20.0242
TLK1	0.4542	5.99711	7.66854	7.45704e-14	2.98035e-13	19.8646
GOT1	0.80774	5.70672	7.66707	7.53533e-14	3.01093e-13	19.8643
ACAD8	0.933416	5.34979	7.66535	7.62741e-14	3.04629e-13	19.8736
C1orf103	0.72167	4.34542	7.66461	7.66741e-14	3.06154e-13	19.9844
ZNF512B	0.818767	5.52081	7.66326	7.7407e-14	3.08862e-13	19.8475
EPHX3	1.72129	3.41191	7.66154	7.83562e-14	3.12502e-13	20.1326
C6orf136	0.635041	3.75108	7.66059	7.88843e-14	3.14534e-13	20.0611
GAR1	0.513631	4.14674	7.66002	7.92026e-14	3.15729e-13	19.985
ZC3HC1	0.504526	4.0907	7.65928	7.96169e-14	3.17231e-13	19.9895
ENOPH1	0.498518	5.5738	7.65733	8.07183e-14	3.21469e-13	19.8032
GRAMD3	0.7442	4.83271	7.65504	8.20373e-14	3.26414e-13	19.8521
MAGED4	1.69412	1.88564	7.65211	8.37518e-14	3.3308e-13	20.3158
RCN1	0.729756	7.11588	7.64639	8.72024e-14	3.46477e-13	19.7184
PPP2R3B	0.834082	2.9674	7.64299	8.9317e-14	3.54629e-13	20.0853
CFB	1.56717	7.36609	7.64254	8.96e-14	3.5567e-13	19.6988
IGLON5	1.5591	-1.58285	7.64126	9.04132e-14	3.58813e-13	20.5333
ABCB4	1.60597	-0.217919	7.64063	9.08158e-14	3.60327e-13	20.4393
ZKSCAN4	0.568713	2.56065	7.6403	9.1031e-14	3.61096e-13	20.1344
TADA1	0.528861	4.04578	7.63968	9.14268e-14	3.62496e-13	19.8614
TRMU	0.644391	3.65443	7.63237	9.62658e-14	3.81058e-13	19.8836
HIST1H2BE	1.15947	-0.89	7.63021	9.77409e-14	3.86806e-13	20.4137
PTTG3P	1.41134	-2.64899	7.62771	9.94719e-14	3.93473e-13	20.4971
PASK	0.749593	3.76628	7.62597	1.00704e-13	3.98254e-13	19.8179
ZSWIM4	0.727785	4.66541	7.6257	1.00891e-13	3.98898e-13	19.669
FKBP10	1.34414	6.4483	7.6242	1.01964e-13	4.03049e-13	19.5523
NOLC1	0.567894	6.83017	7.62385	1.02215e-13	4.03948e-13	19.555
ANKRD13B	1.16718	2.2425	7.62325	1.02648e-13	4.05564e-13	20.0652
LOC100130015	1.14144	0.427974	7.62181	1.03692e-13	4.09494e-13	20.26
C17orf56	0.682224	4.25102	7.62148	1.03932e-13	4.1035e-13	19.7001
DEPDC7	1.71927	0.560867	7.62069	1.04513e-13	4.12545e-13	20.2413
UGGT1	0.592802	6.83376	7.61897	1.05783e-13	4.17464e-13	19.5213
DGAT1	0.776627	5.65076	7.61869	1.05998e-13	4.18212e-13	19.531
SFRS13B	1.53197	0.217823	7.6186	1.06064e-13	4.18374e-13	20.2546
HSPB11	0.617463	4.19681	7.61799	1.06521e-13	4.20079e-13	19.6849
DGKA	0.845226	4.62946	7.61412	1.09459e-13	4.31468e-13	19.5934
CCL25	1.62165	-3.37013	7.61365	1.09819e-13	4.32785e-13	20.4331
BMF	0.856868	5.43333	7.61318	1.10183e-13	4.34119e-13	19.5054
MRPL21	0.658809	4.69211	7.61288	1.10417e-13	4.34938e-13	19.5768
MARK2	0.496058	6.31278	7.61166	1.11367e-13	4.3858e-13	19.4654
DDR1	0.722612	8.13766	7.60634	1.15609e-13	4.54862e-13	19.4736
CLDN3	1.58336	5.94506	7.6063	1.1564e-13	4.54876e-13	19.434
GTPBP10	0.522559	3.91137	7.60264	1.18652e-13	4.66616e-13	19.6293
GFER	0.527717	4.45931	7.59938	1.21403e-13	4.77216e-13	19.5149
RPUSD4	0.468161	4.47442	7.5914	1.28395e-13	5.04229e-13	19.4577
C7orf27	0.673636	5.77073	7.58899	1.30583e-13	5.12705e-13	19.3203
HOXC13	3.35621	-1.93851	7.58564	1.33694e-13	5.24674e-13	20.1709
ADAM6	1.9249	11.6234	7.58359	1.35631e-13	5.32029e-13	19.4524
HLTF	0.75559	5.40259	7.57966	1.39411e-13	5.46352e-13	19.276
TRABD	0.638675	5.54293	7.57922	1.39847e-13	5.47934e-13	19.2639
TMEM223	0.679086	4.12306	7.57908	1.39984e-13	5.48342e-13	19.4286
ZNF593	0.760918	4.46501	7.5788	1.40259e-13	5.49295e-13	19.3721
SSR1	0.484495	7.75452	7.5783	1.40745e-13	5.51069e-13	19.2666
MRPL35	0.453304	4.90508	7.57608	1.42959e-13	5.5948e-13	19.2971
SNRPG	0.765292	5.35924	7.57586	1.43174e-13	5.60192e-13	19.2529
TRIM47	0.881227	5.49693	7.57488	1.44157e-13	5.63775e-13	19.2368
GPATCH1	0.560124	3.55037	7.57183	1.47272e-13	5.75561e-13	19.4853
CHMP4C	0.849961	4.60726	7.57083	1.48307e-13	5.79471e-13	19.2974
ZNF3	0.503756	5.06313	7.57042	1.4873e-13	5.8099e-13	19.2414
[truncated: 14,936 more rows]
